# Supplementary material for: Merging microsatellite data: enhanced methodology and software to combine genotype data for linkage and association analysis
Source: BMC Bioinformatics. 2008 Jul 21;9:317. doi: 10.1186/1471-2105-9-317 (PMC2515855; doi:10.1186/1471-2105-9-317)
Supplement: Additional file 1 — MicroMerge v2 software for Windows. This file contains a copy of MicroMerge v2 software for Windows (Win2K+) on Intel. Versions of MicroMerge v2 developed for Linux and Macintosh systems, as well as current releases of MicroMerge can be found here: . [file 1471-2105-9-317-S1.zip]

Archive with 88 entries (82 files):
- MicroMerge_v20_Windows/
- MicroMerge_v20_Windows/MicroMerge.exe
- MicroMerge_v20_Windows/MicroMerge_Input-File_Specifications_2007.pdf
- MicroMerge_v20_Windows/READ_ME.txt
- MicroMerge_v20_Windows/test_run_0/
- MicroMerge_v20_Windows/test_run_0/control0.txt
- MicroMerge_v20_Windows/test_run_0/Mendel-Control0.in
- MicroMerge_v20_Windows/test_run_0/Mendel-Map0.txt
- MicroMerge_v20_Windows/test_run_0/Mendel-Out0.txt
- MicroMerge_v20_Windows/test_run_0/Mendel-Summary0.txt
- MicroMerge_v20_Windows/test_run_0/Merged_Locus_07-10-10_08-57-52.txt
- MicroMerge_v20_Windows/test_run_0/Merged_Log_07-10-10_08-57-52.txt
- MicroMerge_v20_Windows/test_run_0/Merged_Pedigree_07-10-10_08-57-52.txt
- MicroMerge_v20_Windows/test_run_0/Merged_Summary_07-10-10_08-57-52.txt
- MicroMerge_v20_Windows/test_run_0/t0-loc1.txt
- MicroMerge_v20_Windows/test_run_0/t0-loc2.txt
- MicroMerge_v20_Windows/test_run_0/t0-ped1.txt
- MicroMerge_v20_Windows/test_run_0/t0-ped2.txt
- MicroMerge_v20_Windows/test_run_1/
- MicroMerge_v20_Windows/test_run_1/control1.txt
- MicroMerge_v20_Windows/test_run_1/Mendel-Control1.in
- MicroMerge_v20_Windows/test_run_1/Mendel-Map1.txt
- MicroMerge_v20_Windows/test_run_1/Mendel-Out1.out
- MicroMerge_v20_Windows/test_run_1/Mendel-Summary1.out
- MicroMerge_v20_Windows/test_run_1/out1_locus.txt
- MicroMerge_v20_Windows/test_run_1/out1_log.txt
- MicroMerge_v20_Windows/test_run_1/out1_pedigree.txt
- MicroMerge_v20_Windows/test_run_1/out1_summary.txt
- MicroMerge_v20_Windows/test_run_1/t1-inclusion.txt
- MicroMerge_v20_Windows/test_run_1/t1-loc1.txt
- MicroMerge_v20_Windows/test_run_1/t1-loc2.txt
- MicroMerge_v20_Windows/test_run_1/t1-ped1.txt
- MicroMerge_v20_Windows/test_run_1/t1-ped2.txt
- MicroMerge_v20_Windows/test_run_1/t1-samples_in_common.txt
- MicroMerge_v20_Windows/test_run_2/
- MicroMerge_v20_Windows/test_run_2/control2.txt
- MicroMerge_v20_Windows/test_run_2/Mendel-Control2.in
- MicroMerge_v20_Windows/test_run_2/Mendel-Map2.txt
- MicroMerge_v20_Windows/test_run_2/Mendel-Out2.out
- MicroMerge_v20_Windows/test_run_2/Mendel-Summary2.out
- MicroMerge_v20_Windows/test_run_2/out2_locus.txt
- MicroMerge_v20_Windows/test_run_2/out2_log.txt
- MicroMerge_v20_Windows/test_run_2/out2_pedigree.txt
- MicroMerge_v20_Windows/test_run_2/out2_summary.txt
- MicroMerge_v20_Windows/test_run_2/t1-inclusion.txt
- MicroMerge_v20_Windows/test_run_2/t1-loc1.txt
- MicroMerge_v20_Windows/test_run_2/t1-loc2.txt
- MicroMerge_v20_Windows/test_run_2/t1-ped1.txt
- MicroMerge_v20_Windows/test_run_2/t1-ped2.txt
- MicroMerge_v20_Windows/test_run_3/
- MicroMerge_v20_Windows/test_run_3/control3.txt
- MicroMerge_v20_Windows/test_run_3/Mendel-Control3a.in
- MicroMerge_v20_Windows/test_run_3/Mendel-Control3b.in
- MicroMerge_v20_Windows/test_run_3/Mendel-Map3.txt
- MicroMerge_v20_Windows/test_run_3/Mendel-Out3a.out
- MicroMerge_v20_Windows/test_run_3/Mendel-Out3b.out
- MicroMerge_v20_Windows/test_run_3/Mendel-Summary3a.out
- MicroMerge_v20_Windows/test_run_3/Mendel-Summary3b.out
- MicroMerge_v20_Windows/test_run_3/out3-2_locus.txt
- MicroMerge_v20_Windows/test_run_3/out3-2_log.txt
- MicroMerge_v20_Windows/test_run_3/out3-2_pedigree.txt
- MicroMerge_v20_Windows/test_run_3/out3-2_summary.txt
- MicroMerge_v20_Windows/test_run_3/RE-out3-2_locus.txt
- MicroMerge_v20_Windows/test_run_3/RE-out3-2_pedigree.txt
- MicroMerge_v20_Windows/test_run_3/RE-out3-2_summary.txt
- MicroMerge_v20_Windows/test_run_3/t1-inclusion.txt
- MicroMerge_v20_Windows/test_run_3/t1-loc1.txt
- MicroMerge_v20_Windows/test_run_3/t1-loc2.txt
- MicroMerge_v20_Windows/test_run_3/t1-ped1.txt
- MicroMerge_v20_Windows/test_run_3/t1-ped2.txt
- MicroMerge_v20_Windows/test_run_3/t1-samples_in_common.txt
- MicroMerge_v20_Windows/test_run_4/
- MicroMerge_v20_Windows/test_run_4/1_generated_ped07-10-15_18-24-27.txt
- MicroMerge_v20_Windows/test_run_4/control4.txt
- MicroMerge_v20_Windows/test_run_4/Mendel-Control4.in
- MicroMerge_v20_Windows/test_run_4/Mendel-Map4.txt
- MicroMerge_v20_Windows/test_run_4/Mendel-Out4.out
- MicroMerge_v20_Windows/test_run_4/Mendel-Summary4.out
- MicroMerge_v20_Windows/test_run_4/out4_locus.txt
- MicroMerge_v20_Windows/test_run_4/out4_log.txt
- MicroMerge_v20_Windows/test_run_4/out4_pedigree.txt
- MicroMerge_v20_Windows/test_run_4/out4_summary.txt
- MicroMerge_v20_Windows/test_run_4/t1-inclusion.txt
- MicroMerge_v20_Windows/test_run_4/t1-loc1.txt
- MicroMerge_v20_Windows/test_run_4/t1-loc2.txt
- MicroMerge_v20_Windows/test_run_4/t1-ped1.txt
- MicroMerge_v20_Windows/test_run_4/t1-ped2.txt
- MicroMerge_v20_Windows/test_run_4/t1-samples_in_common.txt
