# Supplementary material for: Merging microsatellite data: enhanced methodology and software to combine genotype data for linkage and association analysis
Source: BMC Bioinformatics. 2008 Jul 21;9:317. doi: 10.1186/1471-2105-9-317 (PMC2515855; doi:10.1186/1471-2105-9-317)
Supplement: Additional file 1 — MicroMerge v2 software for Windows. This file contains a copy of MicroMerge v2 software for Windows (Win2K+) on Intel. Versions of MicroMerge v2 developed for Linux and Macintosh systems, as well as current releases of MicroMerge can be found here: . [file 1471-2105-9-317-S1.zip › MicroMerge_v20_Windows/READ_ME.txt]

This folder consists of MicroMerge input and output files for 5 runs, where each set of files is in its own folder: test_run_0 to test_run_4.  For each run, the control file was re-named "control.txt" to execute the run, and has been named differently here to distinguish between run parameters. 

RUNS
******************************
0. test_run_0

Input files: 

control0.txt (rename this file to "control.txt" to execute this run)
t0-ped1.txt
t0-loc1.txt
t0-ped2.txt
t0-loc2.txt

Output files:

Merged_Summary_07-07-02_14-37-38.txt
Merged_Locus_07-07-02_14-37-38.txt
Merged_Pedigree_07-07-02_14-37-38.txt
Merged_Log_07-07-02_14-37-38.txt

Notes: This control file contains the minimum parameters required to run MicroMerge.  As a result, all markers in these files were merged, and the output file names were given the default names "Merged_<FILE TYPE>_YY-MM-DD_HH-MM_SS.txt" which are labeled by the date and time (Year-Month-Day_Hour-Minutes-Seconds).

******************************
1. test_run_1

Input files:

control1.txt (rename this file to "control.txt" to execute this run)
t1-ped1.txt
t1-loc1.txt
t1-ped2.txt
t1-loc2.txt
t1-inclusion.txt
t1-samples_in_common.txt

Output files:

out1_pedigree.txt
out1_locus.txt
out1_summary.txt
out1_log.txt

Notes: This test run uses an inclusion status file "t1-inclusion.txt" to indicate that the first marker "AFF" should not be merged but should be printed in the output files because it is a trait locus.  Also, the inclusion status file indicates that only two of the four markers, M2 and M4, should be merged and included in the output. Finally, this run also uses a samples in common file "t1-samples_in_common.txt" to indicate 8 samples that have been genotyped in both data sets.  

Notice that the posterior probabilities for M2 and M4 of this test run are higher than the posterior probabilities for these same markers in the previous test_run_0 (compare the summary file "out1_summary.txt" with "Merged_Summary_07-07-02_14-37-38.txt").  This is a result of alerting MicroMerge to the samples typed in common between these data sets. Also, the alignment for M4 improves in relation to the previous alignment for this marker (where accuracy is gauged based on an alignment obtained manually by eye). Since the genotypes for these samples in common agreed with MicroMerge's proposed alignment, there is more confidence in, and thus higher posterior probability for the resulting alignments. 

******************************
2. test_run_2

Input files:

control2.txt (rename this file to "control.txt" to execute this run)
t1-ped1.txt
t1-loc1.txt
t1-ped2.txt
t1-loc2.txt
t1-inclusion.txt


Output files:

out2_pedigree.txt
out2_locus.txt
out2_summary.txt
out2_log.txt

Notes: This test run demonstrates output for the one-to-one (or 1:1) alignment format.  Notice that the M2 alignments exactly agree between the 1:1 and lumped format runs, but the alignment for M4 illustrates the lumped and one-to-one alignment difference.  In the latter format, each allele can only be paired with one other allele, and discrepant numbers of unique alleles are explained as missing. However, both the lumped and one-to-one formats are compatible for this marker.  

M2 - Lumped Format (no samples in common information, test_run_0)
Alignment 1:
Posterior Probability = 0.969
Average Pair-wise Posterior Probability =   0.999
DS 1-B      DS 2-B      TH-Freq    Pair-Wise Posterior Probabilities
       7         1      0.4651379  1.000
       8         2      0.0796963  0.999
       9         3      0.1352610  1.000
     9.5         4      0.0024187  0.996
      10         5      0.0706038  1.000
      11         6      0.1394585  1.000
      12         7      0.0827200  1.000
      13         8      0.0247038  1.000

M4 - Lumped Format (no samples in common information, test_run_0)
Alignment 1:
Posterior Probability = 0.459
Average Pair-wise Posterior Probability =   0.912
DS 1-B      DS 2-B      TH-Freq    Pair-Wise Posterior Probabilities
      13         1      0.0033702  1.000
      13         2      0.4307365  1.000
      14         3      0.4034089  1.000
      14         4      0.0726777  0.913
      14         5      0.0044441  0.488
      15         6      0.0499392  0.893
      17         6      0.0298441  1.000
      19         7      0.0055792  1.000

M2 - One-to-One Format 
Alignment 1:
Posterior Probability = 0.994
Average Pair-wise Posterior Probability =   0.999
DS 1-B      DS 2-B      TH-Freq    Pair-Wise Posterior Probabilities
       7         1      0.4742334  1.000
       8         2      0.0790027  0.999
       9         3      0.1323010  1.000
     9.5         4      0.0040149  0.996
      10         5      0.0732058  1.000
      11         6      0.1329369  1.000
      12         7      0.0804345  1.000
      13         8      0.0238708  0.999

M4 - One-to-One Format 
Alignment 1:
Posterior Probability = 0.912
Average Pair-wise Posterior Probability =   0.963
DS 1-B      DS 2-B      TH-Freq    Pair-Wise Posterior Probabilities
       0         1      0.0067658  1.000
      13         2      0.4337620  1.000
      14         3      0.3875086  1.000
       0         4      0.0754573  0.926
       0         5      0.0073896  0.951
      15         6      0.0509582  0.912
      17         0      0.0309871  0.914
      19         7      0.0071714  1.000

******************************
3. test_run_3

Input files:

control3.txt (rename this file to "control.txt" to execute this run)
t1-ped1.txt
t1-loc1.txt
t1-ped2.txt
t1-loc2.txt
t1-inclusion.txt
t1-samples_in_common.txt


Output files:

out3_pedigree.txt
out3_locus.txt
out3_summary.txt
out3_log.txt
RE-out3_summary.txt
RE-out3_pedigree.txt
RE-out3_locus.txt


Notes: This test run demonstrates the one-to-one (or 1:1) alignment format when samples in common information is included. While the results for M2 remain virtually the same as when samples in common information was ignored, notice that the alignment for M4 changes (see below). This new M4 alignment agrees with the result from an alignment obtained manually by eye, and is thus considered to be more accurate. 

The less accurate M4 alignment in test_run_2 has a high posterior probability, which illustrates the challenge in merging markers containing several consecutive rare alleles. Furthermore, note that the lumped alignment format did not have a very high posterior probability without samples in common information (test_run_0).  This is an example of how the lumped alignment format is more conservative than the one-to-one format.

The fact that samples in common information improved the M4 one-to-one format alignment again illustrates the value of including this information. 

Finally, notice that the lower posterior probability for the M4 alignment was below the minimum accepted threshold for a one-to-one format alignment (0.575).  As a result, this marker was a candidate for re-merging, and allele 5 from the second data set (t1-ped2.txt) was zeroed because it was a rare allele (theoretical allele frequency 0.00727 < 0.015 threshold) and there was low confidence in its alignment (0.552 < 0.85 threshold). The M4 data was then re-merged sans allele 5, and three new output files were generated for this marker: 1.) RE-out3_summary.txt, 2.) RE-out3_pedigree.txt, 3.) RE-out3_locust.txt.  
 

M4 - One-to-One Format (No samples in common information, test_run_2) 
Alignment 1:
Posterior Probability = 0.912
Average Pair-wise Posterior Probability =   0.963
DS 1-B      DS 2-B      TH-Freq    Pair-Wise Posterior Probabilities
       0         1      0.0067658  1.000
      13         2      0.4337620  1.000
      14         3      0.3875086  1.000
       0         4      0.0754573  0.926
       0         5      0.0073896  0.951
      15         6      0.0509582  0.912
      17         0      0.0309871  0.914
      19         7      0.0071714  1.000  

M4 - One-to-One Format (Samples in common information included)
Alignment 1:
Posterior Probability = 0.551
Average Pair-wise Posterior Probability =   0.872
DS 1-B      DS 2-B      TH-Freq    Pair-Wise Posterior Probabilities
       0         1      0.0064964  1.000
      13         2      0.4361308  1.000
      14         3      0.4228569  1.000
      15         4      0.0602301  1.000
       0         5      0.0072714  0.552
      17         6      0.0591893  0.551
      19         7      0.0078252  1.000

******************************
4. test_run_4

Input files:

control4.txt (rename this file to "control.txt" to execute this run)
t1-ped1.txt
t1-loc1.txt
t1-ped2.txt
t1-loc2.txt
t1-inclusion.txt


Output files:

out4_pedigree.txt
out4_locus.txt
out4_summary.txt
out4_log.txt
1_generated_ped07-07-03_07-13-45.txt


Notes: This test run illustrates MicroMerge's pedigree data simulation feature.  Since t1-ped1.txt is the smaller of the two data sets, MicroMerge is instructed to use the allele frequencies from t1-loc1.txt to align this data set, rather than estimating the frequencies from t1-ped1.txt. As a result, a simulated pedigree data file "1_generated_ped07-07-03_07-13-45.txt" is generated by drawing 400 genotypes according to Hardy-Weinberg equilibrium frequencies.   
