# Supplementary material for: Merging microsatellite data: enhanced methodology and software to combine genotype data for linkage and association analysis
Source: BMC Bioinformatics. 2008 Jul 21;9:317. doi: 10.1186/1471-2105-9-317 (PMC2515855; doi:10.1186/1471-2105-9-317)
Supplement: Additional file 1 — MicroMerge v2 software for Windows. This file contains a copy of MicroMerge v2 software for Windows (Win2K+) on Intel. Versions of MicroMerge v2 developed for Linux and Macintosh systems, as well as current releases of MicroMerge can be found here: . [file 1471-2105-9-317-S1.zip › MicroMerge_v20_Windows/test_run_0/Merged_Locus_07-10-10_08-57-52.txt]

M2,AUTOSOME,  8,   0
  1, 0.465414
  2, 0.079429
  3, 0.135520
  4, 0.002249
  5, 0.069830
  6, 0.140759
  7, 0.081823
  8, 0.024974
M3,AUTOSOME,  7,   5
  1, 0.007168
  2, 0.011652
  3, 0.621044
  4, 0.067599
  5, 0.216038
  6, 0.073341
  7, 0.003158
 1:16+18,  3
 1-5 
 2-5 
 3-5 
 1:16+16,  6
 1-1 
 1-2 
 1-3 
 2-2 
 2-3 
 3-3 
 1:16+19,  3
 1-6 
 2-6 
 3-6 
 1:16+17,  3
 1-4 
 2-4 
 3-4 
 1:16+20,  3
 1-7 
 2-7 
 3-7 
M4,AUTOSOME,  8,  12
  1, 0.020608
  2, 0.426423
  3, 0.393221
  4, 0.073120
  5, 0.004367
  6, 0.047164
  7, 0.030076
  8, 0.005021
 1:14+14,  6
 3-3 
 3-4 
 3-5 
 4-4 
 4-5 
 5-5 
 1:13+13,  3
 1-1 
 1-2 
 2-2 
 1:13+17,  2
 1-7 
 2-7 
 1:13+14,  6
 1-3 
 1-4 
 1-5 
 2-3 
 2-4 
 2-5 
 1:14+15,  3
 3-6 
 4-6 
 5-6 
 1:14+17,  3
 3-7 
 4-7 
 5-7 
 1:13+15,  2
 1-6 
 2-6 
 1:14+19,  3
 3-8 
 4-8 
 5-8 
 2:2+6,  2
 2-6 
 2-7 
 2:3+6,  2
 3-6 
 3-7 
 2:4+6,  2
 4-6 
 4-7 
 2:6+6,  3
 6-6 
 6-7 
 7-7 
