# Supplementary material for: Merging microsatellite data: enhanced methodology and software to combine genotype data for linkage and association analysis
Source: BMC Bioinformatics. 2008 Jul 21;9:317. doi: 10.1186/1471-2105-9-317 (PMC2515855; doi:10.1186/1471-2105-9-317)
Supplement: Additional file 1 — MicroMerge v2 software for Windows. This file contains a copy of MicroMerge v2 software for Windows (Win2K+) on Intel. Versions of MicroMerge v2 developed for Linux and Macintosh systems, as well as current releases of MicroMerge can be found here: . [file 1471-2105-9-317-S1.zip › MicroMerge_v20_Windows/test_run_0/Merged_Log_07-10-10_08-57-52.txt]

 Start_time:    896272.4    
 TIME_STAMP: 07-10-10_08-57-52
 Seed:        12181
 Iterations:      1000000
 LOCUS_STATUS: 0.2    0.2    0.2    NUM_PRINTED_LOCI:            0
 NUM_DATASETS:            2
 NUM_LOCI           3
 NUM_INCLUDED_LOCI:            3
 LOCUS_ALLELE_COUNTS:            8           5           5           8
           7           7
 MM_LOCUS_ALLELE_COUNTS:            8           5           5           8
           7           7
 *** Lumped Format Selected ***
 **********NEW MARKER: M2**************************
 LOCUS_STATUS(MARKER_COUNTER): 0.2    
 MM_LOCUS_ALLELE_COUNTS(INCLUDED_COUNTER,1):            8
 GENOTYPE_ERROR:   2.0000000E-02
 #computed iterations:       274944computed accept every x:          273
 iterations:        19900burn_in:         9900accept_every_x:           10
 Number of unique alignments:            1
 POPLN_FREQ:            0
 checkB TOTAL_SAMPLES:          651
 LOCUS_STATUS_OLD: 0.2    0.2    0.2    LOCUS_STATUS: 0.2    0.2    0.2    
 Finished iterating through marker: 0.2    
 **********NEW MARKER: M3**************************
 LOCUS_STATUS(MARKER_COUNTER): 0.2    
 MM_LOCUS_ALLELE_COUNTS(INCLUDED_COUNTER,1):            5
 GENOTYPE_ERROR:   2.0000000E-02
 #computed iterations:       164592computed accept every x:          163
 iterations:        29800burn_in:         9900accept_every_x:           19
 Number of unique alignments:            1
 POPLN_FREQ:            0
 checkB TOTAL_SAMPLES:          651
 LOCUS_STATUS_OLD: 0.2    0.2    0.2    LOCUS_STATUS: 0.2    0.2    0.2    
 Finished iterating through marker: 0.2    
 **********NEW MARKER: M4**************************
 LOCUS_STATUS(MARKER_COUNTER): 0.2    
 MM_LOCUS_ALLELE_COUNTS(INCLUDED_COUNTER,1):            5
 GENOTYPE_ERROR:   2.0000000E-02
 #computed iterations:       164592computed accept every x:          163
 iterations:        39700burn_in:         9900accept_every_x:           29
 Number of unique alignments:            3
 POPLN_FREQ:            0
 checkB TOTAL_SAMPLES:          651
 LOCUS_STATUS_OLD: 0.2    0.2    0.2    LOCUS_STATUS: 0.2    0.2    0.2    
 Finished iterating through marker: 0.2    
 Total estimated run time:     0:03 (hrs:mins)
 Estimated times for each marker:
 
 RUN_TIMES(xx):    39.03118    
 M2                    < 1 minute      
 RUN_TIMES(xx):    43.77342    
 M3                    < 1 minute      
 RUN_TIMES(xx):    54.64678    
 M4                    < 1 minute      
 **********NEW MARKER: M2**************************
 LOCUS_STATUS(MARKER_COUNTER): 0.2    
 MM_LOCUS_ALLELE_COUNTS(INCLUDED_COUNTER,1):            8
 GENOTYPE_ERROR:   2.0000000E-02
 #computed iterations:       274944computed accept every x:          273
 iterations:      1001000burn_in:         1000accept_every_x:         1000
 iterations completed:       100000
 iterations completed:       200000
 iterations completed:       300000
 iterations completed:       400000
 iterations completed:       500000
 iterations completed:       600000
 iterations completed:       700000
 iterations completed:       800000
 iterations completed:       900000
 iterations completed:      1000000
 Number of unique alignments:           14
 RUN STATISTICS: 
 Parameter, # Times Proposed, # Times Accepted, # Times Actually Changed
 # Times Accepted when Actually Changed
 Part Change:       334222      302837       38882        7497
 Freq Change:       333644      145927      333644      145927
 n Change:       333134       21035      314747        2648
 Total:      1001000      469799      687273      156072
 Parameter, % Times Proposed, % Times Accepted out of total proposals, % Times A
 ctually Changed out of total proposals, % Times Accepted when Actually Changed
 Part Change:    33.38881       90.60954       11.63358       19.28142    
 Freq Change:    33.33107       43.73734       100.0000       43.73734    
 n Change:    33.28012       6.314276       94.48060      0.8413106    
 % Total Accepted:    46.93297    % Total Changes Made:    68.65864    
 % Total Accepted when Change Made:    22.70888    
 POPLN_FREQ:            0
 checkB TOTAL_SAMPLES:          651
 LOCUS_STATUS_OLD: 0.2    0.2    0.2    LOCUS_STATUS: 0.2    0.2    0.2    
 Finished iterating through marker: 0.2    
 **********NEW MARKER: M3**************************
 LOCUS_STATUS(MARKER_COUNTER): 0.2    
 MM_LOCUS_ALLELE_COUNTS(INCLUDED_COUNTER,1):            5
 GENOTYPE_ERROR:   2.0000000E-02
 #computed iterations:       164592computed accept every x:          163
 iterations:      1002000burn_in:         1000accept_every_x:         1001
 iterations completed:       100000
 iterations completed:       200000
 iterations completed:       300000
 iterations completed:       400000
 iterations completed:       500000
 iterations completed:       600000
 iterations completed:       700000
 iterations completed:       800000
 iterations completed:       900000
 iterations completed:      1000000
 number iterations completed:      1001001total number of iterations: 
 Number of unique alignments:           18
 RUN STATISTICS: 
 Parameter, # Times Proposed, # Times Accepted, # Times Actually Changed
 # Times Accepted when Actually Changed
 Part Change:       333464      117406      226475       10417
 Freq Change:       333830      199616      333830      199616
 n Change:       333707       65158      278254        9705
 Total:      1001001      382180      838559      219738
 Parameter, % Times Proposed, % Times Accepted out of total proposals, % Times A
 ctually Changed out of total proposals, % Times Accepted when Actually Changed
 Part Change:    33.31305       35.20800       67.91588       4.599625    
 Freq Change:    33.34962       59.79570       100.0000       59.79570    
 n Change:    33.33733       19.52551       83.38273       3.487820    
 % Total Accepted:    38.17978    % Total Changes Made:    83.77204    
 % Total Accepted when Change Made:    26.20424    
 POPLN_FREQ:            0
 checkB TOTAL_SAMPLES:          651
 LOCUS_STATUS_OLD: 0.2    0.2    0.2    LOCUS_STATUS: 0.2    0.2    0.2    
 Finished iterating through marker: 0.2    
 **********NEW MARKER: M4**************************
 LOCUS_STATUS(MARKER_COUNTER): 0.2    
 MM_LOCUS_ALLELE_COUNTS(INCLUDED_COUNTER,1):            5
 GENOTYPE_ERROR:   2.0000000E-02
 #computed iterations:       164592computed accept every x:          163
 iterations:      1003000burn_in:         1000accept_every_x:         1002
 iterations completed:       100000
 iterations completed:       200000
 iterations completed:       300000
 iterations completed:       400000
 iterations completed:       500000
 iterations completed:       600000
 iterations completed:       700000
 iterations completed:       800000
 iterations completed:       900000
 iterations completed:      1000000
 number iterations completed:      1002001total number of iterations: 
 Number of unique alignments:           21
 RUN STATISTICS: 
 Parameter, # Times Proposed, # Times Accepted, # Times Actually Changed
 # Times Accepted when Actually Changed
 Part Change:       333928       39602      327401       33075
 Freq Change:       334277      128165      334277      128165
 n Change:       333796      162317      175044        3565
 Total:      1002001      330084      836722      164805
 Parameter, % Times Proposed, % Times Accepted out of total proposals, % Times A
 ctually Changed out of total proposals, % Times Accepted when Actually Changed
 Part Change:    33.32611       11.85944       98.04539       10.10229    
 Freq Change:    33.36095       38.34096       100.0000       38.34096    
 n Change:    33.31294       48.62761       52.44041       2.036631    
 % Total Accepted:    32.94248    % Total Changes Made:    83.50510    
 % Total Accepted when Change Made:    19.69651    
 POPLN_FREQ:            0
 checkB TOTAL_SAMPLES:          651
 LOCUS_STATUS_OLD: 0.2    0.2    0.2    LOCUS_STATUS: 0.2    0.2    0.2    
 Finished iterating through marker: 0.2    
 FALSE -- ORIGINAL_PED_GENOTYPES not allocated
 TRUE -- PED_GENOTYPES allocated
 ***Run times: *****
 time (secs) for marker            1   25.67350    
 time (secs) for marker            2   31.39250    
 time (secs) for marker            3   32.54850    
 Total time for MicroMerge run (secs):    95.56250    
