# Supplementary material for: Merging microsatellite data: enhanced methodology and software to combine genotype data for linkage and association analysis
Source: BMC Bioinformatics. 2008 Jul 21;9:317. doi: 10.1186/1471-2105-9-317 (PMC2515855; doi:10.1186/1471-2105-9-317)
Supplement: Additional file 1 — MicroMerge v2 software for Windows. This file contains a copy of MicroMerge v2 software for Windows (Win2K+) on Intel. Versions of MicroMerge v2 developed for Linux and Macintosh systems, as well as current releases of MicroMerge can be found here: . [file 1471-2105-9-317-S1.zip › MicroMerge_v20_Windows/test_run_0/Merged_Summary_07-10-10_08-57-52.txt]

RUN PARAMETERS: 
 
 ITERATIONS=1000000
 RUN_MAXIMUM=1000000
 PEDIGREE_AND_LOCUS_FILES=
 t0-ped1.txt,t0-loc1.txt
 t0-ped2.txt,t0-loc2.txt
 
RESULTS SUMMARY: 

Locus     Pr(A1)  Pr(A2)  Diff  AP-Pr(A1)  AP-Pr(A2)  LR stat  Chi-Square  LR Accept
M2         0.926    0.042    0.884    1.000    0.894      14.78      18.48   1
M3         0.799    0.111    0.688    0.995    0.889       5.60      13.28   1
M4         0.503    0.384    0.119    0.929    0.916      16.11      11.35   0


DETAILED RESULTS FOR EACH MARKER: 

******** Marker:        M2 *******************


DATA SET ALLELE NAMES, FREQUENCIES, AND COUNTS:

Data set 1 =  116 Samples,   8 unique alleles

DS 1-B  D-Freq        Counts
7    0.3961039        61
8    0.0779221        12
9    0.1233766        19
9.5  0.0064935         1
10   0.1233766        19
11   0.1493506        23
12   0.0714286        11
13   0.0519481         8

Data set 2 =  535 Samples,   8 unique alleles

DS 2-B  D-Freq        Counts
1    0.4786477       269
2    0.0818505        46
3    0.1405694        79
4    0.0017794         1
5    0.0569395        32
6    0.1370107        77
7    0.0854093        48
8    0.0177936        10

Total unique alleles:   16


TOP 10 ALIGNMENTS:

Alignment 1:
Posterior Probability =  0.926
Average Pair-wise Posterior Probability =    1.000
DS 1-B      DS 2-B      TH-Freq    Pair-Wise Posterior Probabilities
       7         1       0.4654144   1.000
       8         2       0.0794294   1.000
       9         3       0.1355204   1.000
     9.5         4       0.0022487   1.000
      10         5       0.0698304   1.000
      11         6       0.1407593   1.000
      12         7       0.0818233   1.000
      13         8       0.0249741   1.000
 `
Alignment 2:
Posterior Probability =  0.042
Average Pair-wise Posterior Probability =    0.894
DS 1-B      DS 2-B      TH-Freq    Pair-Wise Posterior Probabilities
       7         1       0.4595662   1.000
       8         2       0.0812218   1.000
       9         3       0.1339547   1.000
     9.5         4       0.0025526   1.000
      10         5       0.0639140   1.000
      10         6       0.0366074   0.044
      11         6       0.1163396   1.000
      12         7       0.0821422   1.000
      13         8       0.0237014   1.000
 `

OVERLAP MATRIX: 

  1   2   3   4   5   6   7   8 
  7  1.000     0.001     0.000     0.000     0.000     0.000     0.000     0.000    
  8  0.005     1.000     0.006     0.000     0.000     0.000     0.000     0.000    
  9  0.000     0.003     1.000     0.000     0.000     0.000     0.000     0.000    
9.5  0.000     0.000     0.006     1.000     0.003     0.000     0.000     0.000    
 10  0.000     0.000     0.000     0.002     1.000     0.044     0.000     0.000    
 11  0.000     0.000     0.000     0.000     0.001     1.000     0.002     0.000    
 12  0.000     0.000     0.000     0.000     0.000     0.000     1.000     0.000    
 13  0.000     0.000     0.000     0.000     0.000     0.000     0.003     1.000    
 

******** Marker:        M3 *******************


DATA SET ALLELE NAMES, FREQUENCIES, AND COUNTS:

Data set 1 =  116 Samples,   5 unique alleles

DS 1-B  D-Freq        Counts
16   0.5978261       110
17   0.1032609        19
18   0.2119565        39
19   0.0815217        15
20   0.0054348         1

Data set 2 =  535 Samples,   7 unique alleles

DS 2-B  D-Freq        Counts
1    0.0069204         4
2    0.0103806         6
3    0.6332180       366
4    0.0570934        33
5    0.2179931       126
6    0.0726644        42
7    0.0017301         1

Total unique alleles:   12


TOP 10 ALIGNMENTS:

Alignment 1:
Posterior Probability =  0.799
Average Pair-wise Posterior Probability =    0.995
DS 1-B      DS 2-B      TH-Freq    Pair-Wise Posterior Probabilities
      16         1       0.0071680   1.000
      16         2       0.0116523   1.000
      16         3       0.6210442   0.999
      17         4       0.0675989   0.973
      18         5       0.2160379   0.995
      19         6       0.0733407   1.000
      20         7       0.0031581   1.000
 `
Alignment 2:
Posterior Probability =  0.111
Average Pair-wise Posterior Probability =    0.889
DS 1-B      DS 2-B      TH-Freq    Pair-Wise Posterior Probabilities
      16         1       0.0069194   1.000
      16         2       0.0121939   1.000
      16         3       0.5792624   0.999
      17         3       0.0555109   0.144
      17         4       0.0557638   0.973
      18         5       0.2150711   0.995
      19         6       0.0718420   1.000
      20         7       0.0034366   1.000
 `

OVERLAP MATRIX: 

  1   2   3   4   5   6   7 
 16  1.000     1.000     0.999     0.003     0.000     0.000     0.000    
 17  0.000     0.000     0.144     0.973     0.041     0.000     0.000    
 18  0.000     0.000     0.006     0.029     0.995     0.008     0.000    
 19  0.000     0.000     0.000     0.000     0.012     1.000     0.000    
 20  0.000     0.000     0.000     0.000     0.000     0.004     1.000    
 

******** Marker:        M4 *******************


DATA SET ALLELE NAMES, FREQUENCIES, AND COUNTS:

Data set 1 =  116 Samples,   5 unique alleles

DS 1-B  D-Freq        Counts
13   0.4230769        77
14   0.5054945        92
15   0.0384615         7
17   0.0219780         4
19   0.0109890         2

Data set 2 =  535 Samples,   7 unique alleles

DS 2-B  D-Freq        Counts
1    0.0034483         2
2    0.4344828       252
3    0.3982759       231
4    0.0724138        42
5    0.0034483         2
6    0.0844828        49
7    0.0034483         2

Total unique alleles:   12


TOP 10 ALIGNMENTS:

Alignment 1:
Posterior Probability =  0.503
Average Pair-wise Posterior Probability =    0.929
DS 1-B      DS 2-B      TH-Freq    Pair-Wise Posterior Probabilities
      13         1       0.0206085   1.000
      13         2       0.4264229   1.000
      14         3       0.3932212   1.000
      14         4       0.0731201   0.950
      14         5       0.0043669   0.543
      15         6       0.0471635   0.940
      17         6       0.0300761   0.999
      19         7       0.0050208   1.000
 `
Alignment 2:
Posterior Probability =  0.384
Average Pair-wise Posterior Probability =    0.916
DS 1-B      DS 2-B      TH-Freq    Pair-Wise Posterior Probabilities
      13         1       0.0204919   1.000
      13         2       0.4261905   1.000
      14         3       0.3945576   1.000
      14         4       0.0721366   0.950
      15         5       0.0040203   0.437
      15         6       0.0455796   0.940
      17         6       0.0318996   0.999
      19         7       0.0051239   1.000
 `
Alignment 3:
Posterior Probability =  0.027
Average Pair-wise Posterior Probability =    0.785
DS 1-B      DS 2-B      TH-Freq    Pair-Wise Posterior Probabilities
      13         1       0.0028892   1.000
      13         2       0.4315650   1.000
      14         3       0.4240231   1.000
      15         4       0.0624935   0.057
      15         5       0.0032575   0.437
      17         6       0.0702713   0.999
      19         7       0.0055005   1.000
 `

OVERLAP MATRIX: 

  1   2   3   4   5   6   7 
 13  1.000     1.000     0.000     0.000     0.000     0.000     0.000    
 14  0.000     0.009     1.000     0.950     0.543     0.022     0.000    
 15  0.000     0.000     0.000     0.057     0.437     0.940     0.000    
 17  0.000     0.000     0.000     0.000     0.022     0.999     0.002    
 19  0.000     0.000     0.000     0.000     0.000     0.027     1.000    
 
