# Supplementary material for: Merging microsatellite data: enhanced methodology and software to combine genotype data for linkage and association analysis
Source: BMC Bioinformatics. 2008 Jul 21;9:317. doi: 10.1186/1471-2105-9-317 (PMC2515855; doi:10.1186/1471-2105-9-317)
Supplement: Additional file 1 — MicroMerge v2 software for Windows. This file contains a copy of MicroMerge v2 software for Windows (Win2K+) on Intel. Versions of MicroMerge v2 developed for Linux and Macintosh systems, as well as current releases of MicroMerge can be found here: . [file 1471-2105-9-317-S1.zip › MicroMerge_v20_Windows/test_run_0/t0-loc1.txt]

M2,AUTOSOME,8
7,0.396103896103896
8,0.0779220779220779
9,0.123376623376623
9.5,0.00649350649350649
10,0.123376623376623
11,0.149350649350649
12,0.0584415584415584
13,0.051948051948052
M3,AUTOSOME,5
16,0.592391304347826
17,0.103260869565217
18,0.21195652173913
19,0.0815217391304348
20,0.00543478260869565
M4,AUTOSOME,5
13,0.423076923076923
14,0.494505494505495
15,0.0384615384615385
17,0.0274725274725275
19,0.010989010989011
