# Supplementary material for: Merging microsatellite data: enhanced methodology and software to combine genotype data for linkage and association analysis
Source: BMC Bioinformatics. 2008 Jul 21;9:317. doi: 10.1186/1471-2105-9-317 (PMC2515855; doi:10.1186/1471-2105-9-317)
Supplement: Additional file 1 — MicroMerge v2 software for Windows. This file contains a copy of MicroMerge v2 software for Windows (Win2K+) on Intel. Versions of MicroMerge v2 developed for Linux and Macintosh systems, as well as current releases of MicroMerge can be found here: . [file 1471-2105-9-317-S1.zip › MicroMerge_v20_Windows/test_run_0/t0-loc2.txt]

M2,AUTOSOME,8
1,0.476868327402135
2,0.0818505338078292
3,0.138790035587189
4,0.00177935943060498
5,0.0569395017793594
6,0.137010676156584
7,0.0854092526690391
8,0.0177935943060498
M3,AUTOSOME,7
1,0.0069204152249135
2,0.0103806228373702
3,0.633217993079585
4,0.0570934256055363
5,0.214532871972318
6,0.0726643598615917
7,0.00173010380622837
M4,AUTOSOME,7
1,0.00344827586206897
2,0.43448275862069
3,0.396551724137931
4,0.0706896551724138
5,0.00344827586206897
6,0.0844827586206897
7,0.00344827586206897
