# Supplementary material for: Merging microsatellite data: enhanced methodology and software to combine genotype data for linkage and association analysis
Source: BMC Bioinformatics. 2008 Jul 21;9:317. doi: 10.1186/1471-2105-9-317 (PMC2515855; doi:10.1186/1471-2105-9-317)
Supplement: Additional file 1 — MicroMerge v2 software for Windows. This file contains a copy of MicroMerge v2 software for Windows (Win2K+) on Intel. Versions of MicroMerge v2 developed for Linux and Macintosh systems, as well as current releases of MicroMerge can be found here: . [file 1471-2105-9-317-S1.zip › MicroMerge_v20_Windows/test_run_1/Mendel-Map1.txt]

M2

M4
