# Supplementary material for: Merging microsatellite data: enhanced methodology and software to combine genotype data for linkage and association analysis
Source: BMC Bioinformatics. 2008 Jul 21;9:317. doi: 10.1186/1471-2105-9-317 (PMC2515855; doi:10.1186/1471-2105-9-317)
Supplement: Additional file 1 — MicroMerge v2 software for Windows. This file contains a copy of MicroMerge v2 software for Windows (Win2K+) on Intel. Versions of MicroMerge v2 developed for Linux and Macintosh systems, as well as current releases of MicroMerge can be found here: . [file 1471-2105-9-317-S1.zip › MicroMerge_v20_Windows/test_run_1/out1_locus.txt]

 AFF,AUTOSOME,2,2
 1
 2
 1,3
 1-1
 1-2
 2-2
 2,3
 1-1
 1-2
 2-2
M2,AUTOSOME,  8,   0
  1, 0.457232
  2, 0.078681
  3, 0.136478
  4, 0.002125
  5, 0.078719
  6, 0.141927
  7, 0.080260
  8, 0.024577
M4,AUTOSOME,  7,   5
  1, 0.003421
  2, 0.433914
  3, 0.420851
  4, 0.065714
  5, 0.003615
  6, 0.067327
  7, 0.005160
 1:13+13,  3
 1-1 
 1-2 
 2-2 
 1:13+17,  2
 1-6 
 2-6 
 1:13+14,  2
 1-3 
 2-3 
 1:14+15,  2
 3-4 
 3-5 
 1:13+15,  4
 1-4 
 1-5 
 2-4 
 2-5 
