# Supplementary material for: Merging microsatellite data: enhanced methodology and software to combine genotype data for linkage and association analysis
Source: BMC Bioinformatics. 2008 Jul 21;9:317. doi: 10.1186/1471-2105-9-317 (PMC2515855; doi:10.1186/1471-2105-9-317)
Supplement: Additional file 1 — MicroMerge v2 software for Windows. This file contains a copy of MicroMerge v2 software for Windows (Win2K+) on Intel. Versions of MicroMerge v2 developed for Linux and Macintosh systems, as well as current releases of MicroMerge can be found here: . [file 1471-2105-9-317-S1.zip › MicroMerge_v20_Windows/test_run_1/out1_log.txt]

 Start_time:    1353718.    
 TIME_STAMP: 07-10-15_16-01-58
 Seed:        12181
 Iterations:      1000000
 LOCUS_STATUS: -1     -2     0.02   -2     0.02   NUM_PRINTED_LOCI:            1
 NUM_SAMPLES_IN_COMMON:            8
 NUM_DATASETS:            2
 NUM_LOCI           5
 NUM_INCLUDED_LOCI:            2
 LOCUS_ALLELE_COUNTS:            2           9           8           5
           5           2          11           8           7           7
 MM_LOCUS_ALLELE_COUNTS:            8           5           8           7
 *** Lumped Format Selected ***
 **********NEW MARKER: AFF**************************
 LOCUS_STATUS(MARKER_COUNTER): -1     
 MM_LOCUS_ALLELE_COUNTS(INCLUDED_COUNTER,1):            8
 POPLN_FREQ:            0
 checkB TOTAL_SAMPLES:          651
 LOCUS_STATUS_OLD: -1     -2     0.02   -2     0.02   LOCUS_STATUS: -1     
 -2     0.02   -2     0.02   
 Finished iterating through marker: -1     
 **********NEW MARKER: M1**************************
 LOCUS_STATUS(MARKER_COUNTER): -2     
 MM_LOCUS_ALLELE_COUNTS(INCLUDED_COUNTER,1):            8
 POPLN_FREQ:            0
 Finished iterating through marker: -2     
 **********NEW MARKER: M2**************************
 LOCUS_STATUS(MARKER_COUNTER): 0.02   
 MM_LOCUS_ALLELE_COUNTS(INCLUDED_COUNTER,1):            8
 GENOTYPE_ERROR:   2.0000000E-02
 #computed iterations:       274944computed accept every x:          273
 iterations:        19900burn_in:         9900accept_every_x:           10
 Number of unique alignments:            1
 POPLN_FREQ:            0
 checkB TOTAL_SAMPLES:          651
 LOCUS_STATUS_OLD: -1     -2     0.02   -2     0.02   LOCUS_STATUS: -1     
 -2     0.02   -2     0.02   
 Finished iterating through marker: 0.02   
 **********NEW MARKER: M3**************************
 LOCUS_STATUS(MARKER_COUNTER): -2     
 MM_LOCUS_ALLELE_COUNTS(INCLUDED_COUNTER,1):            5
 POPLN_FREQ:            0
 Finished iterating through marker: -2     
 **********NEW MARKER: M4**************************
 LOCUS_STATUS(MARKER_COUNTER): 0.02   
 MM_LOCUS_ALLELE_COUNTS(INCLUDED_COUNTER,1):            5
 GENOTYPE_ERROR:   2.0000000E-02
 #computed iterations:       164592computed accept every x:          163
 iterations:        29800burn_in:         9900accept_every_x:           19
 Number of unique alignments:            2
 POPLN_FREQ:            0
 checkB TOTAL_SAMPLES:          651
 LOCUS_STATUS_OLD: -1     -2     0.02   -2     0.02   LOCUS_STATUS: -1     
 -2     0.02   -2     0.02   
 Finished iterating through marker: 0.02   
 Total estimated run time:     0:05 (hrs:mins)
 Estimated times for each marker:
 
 RUN_TIMES(xx):    104.9111    
 M2                    0:02 (hrs:mins) 
 RUN_TIMES(xx):    184.7408    
 M4                    0:04 (hrs:mins) 
 **********NEW MARKER: AFF**************************
 LOCUS_STATUS(MARKER_COUNTER): -1     
 MM_LOCUS_ALLELE_COUNTS(INCLUDED_COUNTER,1):            8
 POPLN_FREQ:            0
 checkB TOTAL_SAMPLES:          651
 LOCUS_STATUS_OLD: -1     -2     0.02   -2     0.02   LOCUS_STATUS: -1     
 -2     0.02   -2     0.02   
 Finished iterating through marker: -1     
 **********NEW MARKER: M1**************************
 LOCUS_STATUS(MARKER_COUNTER): -2     
 MM_LOCUS_ALLELE_COUNTS(INCLUDED_COUNTER,1):            8
 POPLN_FREQ:            0
 Finished iterating through marker: -2     
 **********NEW MARKER: M2**************************
 LOCUS_STATUS(MARKER_COUNTER): 0.02   
 MM_LOCUS_ALLELE_COUNTS(INCLUDED_COUNTER,1):            8
 GENOTYPE_ERROR:   2.0000000E-02
 #computed iterations:       274944computed accept every x:          273
 iterations:      1001000burn_in:         1000accept_every_x:         1000
 iterations completed:       100000
 iterations completed:       200000
 iterations completed:       300000
 iterations completed:       400000
 iterations completed:       500000
 iterations completed:       600000
 iterations completed:       700000
 iterations completed:       800000
 iterations completed:       900000
 iterations completed:      1000000
 Number of unique alignments:           11
 RUN STATISTICS: 
 Parameter, # Times Proposed, # Times Accepted, # Times Actually Changed
 # Times Accepted when Actually Changed
 Part Change:       334257      310130       30035        5908
 Freq Change:       333625      116585      333625      116585
 n Change:       333118       16433      319433        2748
 Total:      1001000      443148      683093      125241
 Parameter, % Times Proposed, % Times Accepted out of total proposals, % Times A
 ctually Changed out of total proposals, % Times Accepted when Actually Changed
 Part Change:    33.39231       92.78190       8.985600       19.67039    
 Freq Change:    33.32917       34.94492       100.0000       34.94492    
 n Change:    33.27852       4.933087       95.89185      0.8602743    
 % Total Accepted:    44.27053    % Total Changes Made:    68.24106    
 % Total Accepted when Change Made:    18.33440    
 POPLN_FREQ:            0
 checkB TOTAL_SAMPLES:          651
 LOCUS_STATUS_OLD: -1     -2     0.02   -2     0.02   LOCUS_STATUS: -1     
 -2     0.02   -2     0.02   
 Finished iterating through marker: 0.02   
 **********NEW MARKER: M3**************************
 LOCUS_STATUS(MARKER_COUNTER): -2     
 MM_LOCUS_ALLELE_COUNTS(INCLUDED_COUNTER,1):            5
 POPLN_FREQ:            0
 Finished iterating through marker: -2     
 **********NEW MARKER: M4**************************
 LOCUS_STATUS(MARKER_COUNTER): 0.02   
 MM_LOCUS_ALLELE_COUNTS(INCLUDED_COUNTER,1):            5
 GENOTYPE_ERROR:   2.0000000E-02
 #computed iterations:       164592computed accept every x:          163
 iterations:      1002000burn_in:         1000accept_every_x:         1001
 iterations completed:       100000
 iterations completed:       200000
 iterations completed:       300000
 iterations completed:       400000
 iterations completed:       500000
 iterations completed:       600000
 iterations completed:       700000
 iterations completed:       800000
 iterations completed:       900000
 iterations completed:      1000000
 number iterations completed:      1001001total number of iterations: 
 Number of unique alignments:           20
 RUN STATISTICS: 
 Parameter, # Times Proposed, # Times Accepted, # Times Actually Changed
 # Times Accepted when Actually Changed
 Part Change:       333529      164471      223720       54662
 Freq Change:       334088      137399      334088      137399
 n Change:       333384       62423      281411       10450
 Total:      1001001      364293      839219      202511
 Parameter, % Times Proposed, % Times Accepted out of total proposals, % Times A
 ctually Changed out of total proposals, % Times Accepted when Actually Changed
 Part Change:    33.31955       49.31236       67.07663       24.43322    
 Freq Change:    33.37539       41.12659       100.0000       41.12659    
 n Change:    33.30506       18.72405       84.41047       3.713430    
 % Total Accepted:    36.39287    % Total Changes Made:    83.83797    
 % Total Accepted when Change Made:    24.13089    
 POPLN_FREQ:            0
 checkB TOTAL_SAMPLES:          651
 LOCUS_STATUS_OLD: -1     -2     0.02   -2     0.02   LOCUS_STATUS: -1     
 -2     0.02   -2     0.02   
 Finished iterating through marker: 0.02   
 FALSE -- ORIGINAL_PED_GENOTYPES not allocated
 TRUE -- PED_GENOTYPES allocated
 ***Run times: *****
 time (secs) for marker            1   84.02100    
 time (secs) for marker            2   94.64300    
 Total time for MicroMerge run (secs):    187.7500    
