# Supplementary material for: Merging microsatellite data: enhanced methodology and software to combine genotype data for linkage and association analysis
Source: BMC Bioinformatics. 2008 Jul 21;9:317. doi: 10.1186/1471-2105-9-317 (PMC2515855; doi:10.1186/1471-2105-9-317)
Supplement: Additional file 1 — MicroMerge v2 software for Windows. This file contains a copy of MicroMerge v2 software for Windows (Win2K+) on Intel. Versions of MicroMerge v2 developed for Linux and Macintosh systems, as well as current releases of MicroMerge can be found here: . [file 1471-2105-9-317-S1.zip › MicroMerge_v20_Windows/test_run_1/out1_summary.txt]

RUN PARAMETERS: 
 
 SAMPLES_IN_COMMON_FILE=t1-samples_in_common.txt
 PEDIGREE_AND_LOCUS_FILES=
 t1-ped1.txt,t1-loc1.txt
 t1-ped2.txt,t1-loc2.txt
 INCLUSION_STATUS_FILE=t1-inclusion.txt
 MERGED_PEDIGREE_FILE_NAME=out1_pedigree.txt
 MERGED_LOCUS_FILE_NAME=out1_locus.txt
 MERGED_SUMMARY_FILE_NAME=out1_summary.txt
 MERGED_LOG_FILE_NAME=out1_log.txt
 
RESULTS SUMMARY: 

Locus     Pr(A1)  Pr(A2)  Diff  AP-Pr(A1)  AP-Pr(A2)  LR stat  Chi-Square  LR Accept
M2         0.973    0.006    0.967    1.000    0.889      15.41      18.48   1
M4         0.437    0.395    0.042    0.935    0.922      18.26      13.28   0


DETAILED RESULTS FOR EACH MARKER: 

******** Marker:        M2 *******************


DATA SET ALLELE NAMES, FREQUENCIES, AND COUNTS:

Data set 1 =  116 Samples,   8 unique alleles

DS 1-B  D-Freq        Counts
7    0.3961039        61
8    0.0779221        12
9    0.1233766        19
9.5  0.0064935         1
10   0.1233766        19
11   0.1493506        23
12   0.0714286        11
13   0.0519481         8

Data set 2 =  535 Samples,   8 unique alleles

DS 2-B  D-Freq        Counts
1    0.4786477       269
2    0.0818505        46
3    0.1405694        79
4    0.0017794         1
5    0.0569395        32
6    0.1370107        77
7    0.0854093        48
8    0.0177936        10

Total unique alleles:   16


CS GENOTYPES:

DS 1      DS 2      
10-11    5-6    
10-11    5-6    
10-11    5-6    
10-11    5-6    
7-10    1-5    
8-9    2-3    
9-10    3-5    
9-10    3-5    


TOP 10 ALIGNMENTS:

Alignment 1:
Posterior Probability =  0.973
Average Pair-wise Posterior Probability =    1.000
DS 1-B      DS 2-B      TH-Freq    Pair-Wise Posterior Probabilities
       7         1       0.4572320   1.000
       8         2       0.0786812   1.000
       9         3       0.1364782   1.000
     9.5         4       0.0021254   0.998
      10         5       0.0787185   1.000
      11         6       0.1419268   1.000
      12         7       0.0802605   1.000
      13         8       0.0245773   1.000
 `
Alignment 2:
Posterior Probability =  0.006
Average Pair-wise Posterior Probability =    0.889
DS 1-B      DS 2-B      TH-Freq    Pair-Wise Posterior Probabilities
       7         1       0.4673241   1.000
       8         2       0.0764882   1.000
       9         3       0.1316113   1.000
     9.5         4       0.0012046   0.998
      10         5       0.0864917   1.000
      11         6       0.1287740   1.000
      11         7       0.0268151   0.006
      12         7       0.0591481   1.000
      13         8       0.0221429   1.000
 `

OVERLAP MATRIX: 

  1   2   3   4   5   6   7   8 
  7  1.000     0.000     0.000     0.000     0.000     0.000     0.000     0.000    
  8  0.001     1.000     0.002     0.000     0.000     0.000     0.000     0.000    
  9  0.000     0.004     1.000     0.001     0.000     0.000     0.000     0.000    
9.5  0.000     0.000     0.005     0.998     0.001     0.000     0.000     0.000    
 10  0.000     0.000     0.000     0.001     1.000     0.003     0.000     0.000    
 11  0.000     0.000     0.000     0.000     0.000     1.000     0.006     0.000    
 12  0.000     0.000     0.000     0.000     0.000     0.002     1.000     0.000    
 13  0.000     0.000     0.000     0.000     0.000     0.000     0.003     1.000    
 

******** Marker:        M4 *******************


DATA SET ALLELE NAMES, FREQUENCIES, AND COUNTS:

Data set 1 =  116 Samples,   5 unique alleles

DS 1-B  D-Freq        Counts
13   0.4230769        77
14   0.5054945        92
15   0.0384615         7
17   0.0219780         4
19   0.0109890         2

Data set 2 =  535 Samples,   7 unique alleles

DS 2-B  D-Freq        Counts
1    0.0034483         2
2    0.4344828       252
3    0.3982759       231
4    0.0724138        42
5    0.0034483         2
6    0.0844828        49
7    0.0034483         2

Total unique alleles:   12


CS GENOTYPES:

DS 1      DS 2      
13-15    2-4    
13-15    2-4    
13-15    2-4    
13-14    2-3    
13-13    2-2    
13-14    2-3    
13-14    2-3    
13-14    2-3    


TOP 10 ALIGNMENTS:

Alignment 1:
Posterior Probability =  0.437
Average Pair-wise Posterior Probability =    0.935
DS 1-B      DS 2-B      TH-Freq    Pair-Wise Posterior Probabilities
      13         1       0.0034206   1.000
      13         2       0.4339137   1.000
      14         3       0.4208507   1.000
      15         4       0.0657136   1.000
      15         5       0.0036147   0.545
      17         6       0.0673265   0.999
      19         7       0.0051601   1.000
 `
Alignment 2:
Posterior Probability =  0.395
Average Pair-wise Posterior Probability =    0.922
DS 1-B      DS 2-B      TH-Freq    Pair-Wise Posterior Probabilities
      13         1       0.0033906   1.000
      13         2       0.4355018   1.000
      14         3       0.4197043   1.000
      15         4       0.0658971   1.000
      17         5       0.0031958   0.455
      17         6       0.0670101   0.999
      19         7       0.0053002   1.000
 `
Alignment 3:
Posterior Probability =  0.058
Average Pair-wise Posterior Probability =    0.830
DS 1-B      DS 2-B      TH-Freq    Pair-Wise Posterior Probabilities
      13         1       0.0033531   1.000
      13         2       0.4314682   1.000
      14         3       0.4176831   1.000
      15         4       0.0685332   1.000
      15         5       0.0037678   0.545
      17         6       0.0468319   0.999
      19         6       0.0248082   0.100
      19         7       0.0035547   1.000
 `
Alignment 4:
Posterior Probability =  0.039
Average Pair-wise Posterior Probability =    0.819
DS 1-B      DS 2-B      TH-Freq    Pair-Wise Posterior Probabilities
      13         1       0.0038435   1.000
      13         2       0.4286575   1.000
      14         3       0.4204299   1.000
      15         4       0.0684458   1.000
      17         5       0.0038336   0.455
      17         6       0.0483880   0.999
      19         6       0.0222377   0.100
      19         7       0.0041641   1.000
 `

OVERLAP MATRIX: 

  1   2   3   4   5   6   7 
 13  1.000     1.000     0.001     0.000     0.000     0.000     0.000    
 14  0.000     0.024     1.000     0.021     0.000     0.000     0.000    
 15  0.000     0.000     0.003     1.000     0.545     0.019     0.000    
 17  0.000     0.000     0.000     0.002     0.455     0.999     0.002    
 19  0.000     0.000     0.000     0.000     0.000     0.100     1.000    
 
