# Supplementary material for: Merging microsatellite data: enhanced methodology and software to combine genotype data for linkage and association analysis
Source: BMC Bioinformatics. 2008 Jul 21;9:317. doi: 10.1186/1471-2105-9-317 (PMC2515855; doi:10.1186/1471-2105-9-317)
Supplement: Additional file 1 — MicroMerge v2 software for Windows. This file contains a copy of MicroMerge v2 software for Windows (Win2K+) on Intel. Versions of MicroMerge v2 developed for Linux and Macintosh systems, as well as current releases of MicroMerge can be found here: . [file 1471-2105-9-317-S1.zip › MicroMerge_v20_Windows/test_run_1/t1-loc1.txt]

AFF, AUTOSOME, 2, 2
1
2
1,3
1-1
1-2
2-2
2,3
1-1
1-2
2-2
M1,AUTOSOME,9
9,0.0168539325842697
10,0.101123595505618
11,0.207865168539326
12,0.168539325842697
13,0.286516853932584
13.5,0.0224719101123595
14,0.0955056179775281
15,0.0561797752808989
16,0.0337078651685393
M2,AUTOSOME,8
7,0.396103896103896
8,0.0779220779220779
9,0.123376623376623
9.5,0.00649350649350649
10,0.123376623376623
11,0.149350649350649
12,0.0584415584415584
13,0.051948051948052
M3,AUTOSOME,5
16,0.592391304347826
17,0.103260869565217
18,0.21195652173913
19,0.0815217391304348
20,0.00543478260869565
M4,AUTOSOME,5
13,0.423076923076923
14,0.494505494505495
15,0.0384615384615385
17,0.0274725274725275
19,0.010989010989011
