# Supplementary material for: Merging microsatellite data: enhanced methodology and software to combine genotype data for linkage and association analysis
Source: BMC Bioinformatics. 2008 Jul 21;9:317. doi: 10.1186/1471-2105-9-317 (PMC2515855; doi:10.1186/1471-2105-9-317)
Supplement: Additional file 1 — MicroMerge v2 software for Windows. This file contains a copy of MicroMerge v2 software for Windows (Win2K+) on Intel. Versions of MicroMerge v2 developed for Linux and Macintosh systems, as well as current releases of MicroMerge can be found here: . [file 1471-2105-9-317-S1.zip › MicroMerge_v20_Windows/test_run_1/t1-loc2.txt]

AFF, AUTOSOME, 2, 2
1
2
1,3
1-1
1-2
2-2
2,3
1-1
1-2
2-2
M1,AUTOSOME,11
1,0.035
2,0.156666666666667
3,0.228333333333333
4,0.176666666666667
5,0.18
6,0.0383333333333333
7,0.123333333333333
8,0.005
9,0.02
10,0.0266666666666667
11,0.00666666666666667
M2,AUTOSOME,8
1,0.476868327402135
2,0.0818505338078292
3,0.138790035587189
4,0.00177935943060498
5,0.0569395017793594
6,0.137010676156584
7,0.0854092526690391
8,0.0177935943060498
M3,AUTOSOME,7
1,0.0069204152249135
2,0.0103806228373702
3,0.633217993079585
4,0.0570934256055363
5,0.214532871972318
6,0.0726643598615917
7,0.00173010380622837
M4,AUTOSOME,7
1,0.00344827586206897
2,0.43448275862069
3,0.396551724137931
4,0.0706896551724138
5,0.00344827586206897
6,0.0844827586206897
7,0.00344827586206897
