# Supplementary material for: Merging microsatellite data: enhanced methodology and software to combine genotype data for linkage and association analysis
Source: BMC Bioinformatics. 2008 Jul 21;9:317. doi: 10.1186/1471-2105-9-317 (PMC2515855; doi:10.1186/1471-2105-9-317)
Supplement: Additional file 1 — MicroMerge v2 software for Windows. This file contains a copy of MicroMerge v2 software for Windows (Win2K+) on Intel. Versions of MicroMerge v2 developed for Linux and Macintosh systems, as well as current releases of MicroMerge can be found here: . [file 1471-2105-9-317-S1.zip › MicroMerge_v20_Windows/test_run_2/out2_locus.txt]

 AFF,AUTOSOME,2,2
 1
 2
 1,3
 1-1
 1-2
 2-2
 2,3
 1-1
 1-2
 2-2
M2,AUTOSOME,  8,   0
  1, 0.457863
  2, 0.079465
  3, 0.139881
  4, 0.003690
  5, 0.071129
  6, 0.137465
  7, 0.083407
  8, 0.027099
M4,AUTOSOME,  8,   0
  1, 0.006090
  2, 0.430664
  3, 0.408965
  4, 0.072613
  5, 0.005509
  6, 0.045658
  7, 0.024671
  8, 0.005830
