# Supplementary material for: Merging microsatellite data: enhanced methodology and software to combine genotype data for linkage and association analysis
Source: BMC Bioinformatics. 2008 Jul 21;9:317. doi: 10.1186/1471-2105-9-317 (PMC2515855; doi:10.1186/1471-2105-9-317)
Supplement: Additional file 1 — MicroMerge v2 software for Windows. This file contains a copy of MicroMerge v2 software for Windows (Win2K+) on Intel. Versions of MicroMerge v2 developed for Linux and Macintosh systems, as well as current releases of MicroMerge can be found here: . [file 1471-2105-9-317-S1.zip › MicroMerge_v20_Windows/test_run_2/out2_log.txt]

 Start_time:    1354024.    
 TIME_STAMP: 07-10-15_16-07-04
 Seed:        12181
 Iterations:      1000000
 LOCUS_STATUS: -1     -2     0.02   -2     0.02   NUM_PRINTED_LOCI:            1
 NUM_DATASETS:            2
 NUM_LOCI           5
 NUM_INCLUDED_LOCI:            2
 LOCUS_ALLELE_COUNTS:            2           9           8           5
           5           2          11           8           7           7
 MM_LOCUS_ALLELE_COUNTS:            8           5           8           7
 *** 1:1 Format Selected ***
 **********NEW MARKER: AFF**************************
 LOCUS_STATUS(MARKER_COUNTER): -1     
 MM_LOCUS_ALLELE_COUNTS(INCLUDED_COUNTER,1):            8
 POPLN_FREQ:            0
 checkB TOTAL_SAMPLES:          651
 LOCUS_STATUS_OLD: -1     -2     0.02   -2     0.02   LOCUS_STATUS: -1     
 -2     0.02   -2     0.02   
 Finished iterating through marker: -1     
 **********NEW MARKER: M1**************************
 LOCUS_STATUS(MARKER_COUNTER): -2     
 MM_LOCUS_ALLELE_COUNTS(INCLUDED_COUNTER,1):            8
 POPLN_FREQ:            0
 Finished iterating through marker: -2     
 **********NEW MARKER: M2**************************
 LOCUS_STATUS(MARKER_COUNTER): 0.02   
 MM_LOCUS_ALLELE_COUNTS(INCLUDED_COUNTER,1):            8
 GENOTYPE_ERROR:   2.0000000E-02
 #computed iterations:       274944computed accept every x:          273
 iterations:        19900burn_in:         9900accept_every_x:           10
 Number of unique alignments:            1
 # of alignments skipped due to too many possible translations:            0
 UNIQUE_COUNTS:            1
 POPLN_FREQ:            0
 checkB TOTAL_SAMPLES:          651
 LOCUS_STATUS_OLD: -1     -2     0.02   -2     0.02   LOCUS_STATUS: -1     
 -2     0.02   -2     0.02   
 Finished iterating through marker: 0.02   
 **********NEW MARKER: M3**************************
 LOCUS_STATUS(MARKER_COUNTER): -2     
 MM_LOCUS_ALLELE_COUNTS(INCLUDED_COUNTER,1):            5
 POPLN_FREQ:            0
 Finished iterating through marker: -2     
 **********NEW MARKER: M4**************************
 LOCUS_STATUS(MARKER_COUNTER): 0.02   
 MM_LOCUS_ALLELE_COUNTS(INCLUDED_COUNTER,1):            5
 GENOTYPE_ERROR:   2.0000000E-02
 #computed iterations:       164592computed accept every x:          163
 iterations:        29800burn_in:         9900accept_every_x:           19
 Number of unique alignments:            2
 # of alignments skipped due to too many possible translations:            0
 UNIQUE_COUNTS:            1
 POPLN_FREQ:            0
 checkB TOTAL_SAMPLES:          651
 LOCUS_STATUS_OLD: -1     -2     0.02   -2     0.02   LOCUS_STATUS: -1     
 -2     0.02   -2     0.02   
 Finished iterating through marker: 0.02   
 Total estimated run time:     0:03 (hrs:mins)
 Estimated times for each marker:
 
 RUN_TIMES(xx):    48.42025    
 M2                    < 1 minute      
 RUN_TIMES(xx):    71.84365    
 M4                    0:02 (hrs:mins) 
 **********NEW MARKER: AFF**************************
 LOCUS_STATUS(MARKER_COUNTER): -1     
 MM_LOCUS_ALLELE_COUNTS(INCLUDED_COUNTER,1):            8
 POPLN_FREQ:            0
 checkB TOTAL_SAMPLES:          651
 LOCUS_STATUS_OLD: -1     -2     0.02   -2     0.02   LOCUS_STATUS: -1     
 -2     0.02   -2     0.02   
 Finished iterating through marker: -1     
 **********NEW MARKER: M1**************************
 LOCUS_STATUS(MARKER_COUNTER): -2     
 MM_LOCUS_ALLELE_COUNTS(INCLUDED_COUNTER,1):            8
 POPLN_FREQ:            0
 Finished iterating through marker: -2     
 **********NEW MARKER: M2**************************
 LOCUS_STATUS(MARKER_COUNTER): 0.02   
 MM_LOCUS_ALLELE_COUNTS(INCLUDED_COUNTER,1):            8
 GENOTYPE_ERROR:   2.0000000E-02
 #computed iterations:       274944computed accept every x:          273
 iterations:      1001000burn_in:         1000accept_every_x:         1000
 iterations completed:       100000
 iterations completed:       200000
 iterations completed:       300000
 iterations completed:       400000
 iterations completed:       500000
 iterations completed:       600000
 iterations completed:       700000
 iterations completed:       800000
 iterations completed:       900000
 iterations completed:      1000000
 Number of unique alignments:           18
 # of alignments skipped due to too many possible translations:            0
 UNIQUE_COUNTS:            1           2           3           4           5
           6           7
 RUN STATISTICS: 
 Parameter, # Times Proposed, # Times Accepted, # Times Actually Changed
 # Times Accepted when Actually Changed
 Part Change:       334254      302354       39499        7599
 Freq Change:       333664      146503      333664      146503
 n Change:       333082       21304      314436        2658
 Total:      1001000      470161      687599      156760
 Parameter, % Times Proposed, % Times Accepted out of total proposals, % Times A
 ctually Changed out of total proposals, % Times Accepted when Actually Changed
 Part Change:    33.39201       90.45636       11.81706       19.23846    
 Freq Change:    33.33307       43.90734       100.0000       43.90734    
 n Change:    33.27493       6.396023       94.40198      0.8453230    
 % Total Accepted:    46.96913    % Total Changes Made:    68.69121    
 % Total Accepted when Change Made:    22.79817    
 POPLN_FREQ:            0
 checkB TOTAL_SAMPLES:          651
 LOCUS_STATUS_OLD: -1     -2     0.02   -2     0.02   LOCUS_STATUS: -1     
 -2     0.02   -2     0.02   
 Finished iterating through marker: 0.02   
 **********NEW MARKER: M3**************************
 LOCUS_STATUS(MARKER_COUNTER): -2     
 MM_LOCUS_ALLELE_COUNTS(INCLUDED_COUNTER,1):            5
 POPLN_FREQ:            0
 Finished iterating through marker: -2     
 **********NEW MARKER: M4**************************
 LOCUS_STATUS(MARKER_COUNTER): 0.02   
 MM_LOCUS_ALLELE_COUNTS(INCLUDED_COUNTER,1):            5
 GENOTYPE_ERROR:   2.0000000E-02
 #computed iterations:       164592computed accept every x:          163
 iterations:      1002000burn_in:         1000accept_every_x:         1001
 iterations completed:       100000
 iterations completed:       200000
 iterations completed:       300000
 iterations completed:       400000
 iterations completed:       500000
 iterations completed:       600000
 iterations completed:       700000
 iterations completed:       800000
 iterations completed:       900000
 iterations completed:      1000000
 number iterations completed:      1001001total number of iterations: 
 Number of unique alignments:           22
 # of alignments skipped due to too many possible translations:            0
 UNIQUE_COUNTS:            1           2           3           4           5
           6           7           8
 RUN STATISTICS: 
 Parameter, # Times Proposed, # Times Accepted, # Times Actually Changed
 # Times Accepted when Actually Changed
 Part Change:       333360       39529      326848       33017
 Freq Change:       333697      142142      333697      142142
 n Change:       333944      162719      174778        3553
 Total:      1001001      344390      835323      178712
 Parameter, % Times Proposed, % Times Accepted out of total proposals, % Times A
 ctually Changed out of total proposals, % Times Accepted when Actually Changed
 Part Change:    33.30267       11.85775       98.04655       10.10164    
 Freq Change:    33.33633       42.59613       100.0000       42.59613    
 n Change:    33.36100       48.72643       52.33752       2.032865    
 % Total Accepted:    34.40456    % Total Changes Made:    83.44877    
 % Total Accepted when Change Made:    21.39436    
 POPLN_FREQ:            0
 checkB TOTAL_SAMPLES:          651
 LOCUS_STATUS_OLD: -1     -2     0.02   -2     0.02   LOCUS_STATUS: -1     
 -2     0.02   -2     0.02   
 Finished iterating through marker: 0.02   
 FALSE -- ORIGINAL_PED_GENOTYPES not allocated
 TRUE -- PED_GENOTYPES allocated
 ***Run times: *****
 time (secs) for marker            1   26.91300    
 time (secs) for marker            2   66.43900    
 Total time for MicroMerge run (secs):    166.2500    
