# Supplementary material for: Merging microsatellite data: enhanced methodology and software to combine genotype data for linkage and association analysis
Source: BMC Bioinformatics. 2008 Jul 21;9:317. doi: 10.1186/1471-2105-9-317 (PMC2515855; doi:10.1186/1471-2105-9-317)
Supplement: Additional file 1 — MicroMerge v2 software for Windows. This file contains a copy of MicroMerge v2 software for Windows (Win2K+) on Intel. Versions of MicroMerge v2 developed for Linux and Macintosh systems, as well as current releases of MicroMerge can be found here: . [file 1471-2105-9-317-S1.zip › MicroMerge_v20_Windows/test_run_2/out2_summary.txt]

RUN PARAMETERS: 
 
 PEDIGREE_AND_LOCUS_FILES=
 t1-ped1.txt,t1-loc1.txt
 t1-ped2.txt,t1-loc2.txt
 ONE_TO_ONE_ALIGNMENT=1
 INCLUSION_STATUS_FILE=t1-inclusion.txt
 MERGED_PEDIGREE_FILE_NAME=out2_pedigree.txt
 MERGED_LOCUS_FILE_NAME=out2_locus.txt
 MERGED_SUMMARY_FILE_NAME=out2_summary.txt
 MERGED_LOG_FILE_NAME=out2_log.txt
 
RESULTS SUMMARY: 

Locus     Pr(A1)  Pr(A2)  Diff  AP-Pr(A1)  AP-Pr(A2)
M2         0.984    0.008    0.976    0.998    0.779
M4         0.930    0.035    0.895    0.970    0.724


DETAILED RESULTS FOR EACH MARKER: 

******** Marker:        M2 *******************


DATA SET ALLELE NAMES, FREQUENCIES, AND COUNTS:

Data set 1 =  116 Samples,   8 unique alleles

DS 1-B  D-Freq        Counts
7    0.3961039        61
8    0.0779221        12
9    0.1233766        19
9.5  0.0064935         1
10   0.1233766        19
11   0.1493506        23
12   0.0714286        11
13   0.0519481         8

Data set 2 =  535 Samples,   8 unique alleles

DS 2-B  D-Freq        Counts
1    0.4786477       269
2    0.0818505        46
3    0.1405694        79
4    0.0017794         1
5    0.0569395        32
6    0.1370107        77
7    0.0854093        48
8    0.0177936        10

Total unique alleles:   16


TOP 10 ALIGNMENTS:

Alignment 1:
Posterior Probability =  0.984
Average Pair-wise Posterior Probability =    0.998
DS 1-B      DS 2-B      TH-Freq    Pair-Wise Posterior Probabilities
       7         1       0.4578628   1.000
       8         2       0.0794650   0.998
       9         3       0.1398813   1.000
     9.5         4       0.0036898   0.991
      10         5       0.0711294   0.999
      11         6       0.1374651   1.000
      12         7       0.0834072   0.999
      13         8       0.0270994   0.996
 `
Alignment 2:
Posterior Probability =  0.008
Average Pair-wise Posterior Probability =    0.779
DS 1-B      DS 2-B      TH-Freq    Pair-Wise Posterior Probabilities
       7         1       0.4535688   1.000
       8         2       0.0773177   0.998
       9         3       0.1372177   1.000
     9.5         0       0.0078603   0.009
       0         4       0.0028822   0.009
      10         5       0.0608121   0.999
      11         6       0.1399931   1.000
      12         7       0.0968857   0.999
      13         8       0.0234625   0.996
 `
    

******** Marker:        M4 *******************


DATA SET ALLELE NAMES, FREQUENCIES, AND COUNTS:

Data set 1 =  116 Samples,   5 unique alleles

DS 1-B  D-Freq        Counts
13   0.4230769        77
14   0.5054945        92
15   0.0384615         7
17   0.0219780         4
19   0.0109890         2

Data set 2 =  535 Samples,   7 unique alleles

DS 2-B  D-Freq        Counts
1    0.0034483         2
2    0.4344828       252
3    0.3982759       231
4    0.0724138        42
5    0.0034483         2
6    0.0844828        49
7    0.0034483         2

Total unique alleles:   12


TOP 10 ALIGNMENTS:

Alignment 1:
Posterior Probability =  0.930
Average Pair-wise Posterior Probability =    0.970
DS 1-B      DS 2-B      TH-Freq    Pair-Wise Posterior Probabilities
       0         1       0.0060902   1.000
      13         2       0.4306639   1.000
      14         3       0.4089651   1.000
       0         4       0.0726128   0.937
       0         5       0.0055095   0.968
      15         6       0.0456576   0.931
      17         0       0.0246711   0.930
      19         7       0.0058298   0.997
 `
Alignment 2:
Posterior Probability =  0.035
Average Pair-wise Posterior Probability =    0.724
DS 1-B      DS 2-B      TH-Freq    Pair-Wise Posterior Probabilities
       0         1       0.0075233   1.000
      13         2       0.4230079   1.000
      14         3       0.4279934   1.000
      15         4       0.0630245   0.063
       0         5       0.0072856   0.968
      17         6       0.0620517   0.040
      19         7       0.0091137   0.997
 `
    
