# Supplementary material for: Merging microsatellite data: enhanced methodology and software to combine genotype data for linkage and association analysis
Source: BMC Bioinformatics. 2008 Jul 21;9:317. doi: 10.1186/1471-2105-9-317 (PMC2515855; doi:10.1186/1471-2105-9-317)
Supplement: Additional file 1 — MicroMerge v2 software for Windows. This file contains a copy of MicroMerge v2 software for Windows (Win2K+) on Intel. Versions of MicroMerge v2 developed for Linux and Macintosh systems, as well as current releases of MicroMerge can be found here: . [file 1471-2105-9-317-S1.zip › MicroMerge_v20_Windows/test_run_3/Mendel-Out3b.out]

                      WELCOME TO MENDEL, VERSION 7.0.0

                  (c) COPYRIGHT KENNETH LANGE, 1985-2007

                      ALL COMMERCIAL RIGHTS RESERVED

                  PROGRAMMED BY KENNETH LANGE & ERIC SOBEL


 TIME OF DAY   : 07:21
 MONTH/DAY/YEAR: 07/03/2007

 FOR PUBLICATION PURPOSES, PLEASE CITE THE REFERENCE:

 LANGE K, CANTOR R, HORVATH S, PEROLA M, SABATTI C, SINSHEIMER J,
 SOBEL E (2001) MENDEL VERSION 4.0: A COMPLETE PACKAGE FOR THE
 EXACT GENETIC ANALYSIS OF DISCRETE TRAITS IN PEDIGREE AND
 POPULATION DATA SETS. AMER J HUM GENETICS 69(SUPPLEMENT):A1886

 CONTENT OF CONTROL FILE Control.in:

 ALLELE_SEPARATOR = -
 ANALYSIS_OPTION = MISTYPING
 DEFAULT_LIST_READ = True
 FEMALE = 2
 LOCUS_FILE = RE-out3_locus.txt
 MALE = 1
 MAP_FILE = Mendel-Map3.txt
 OUTPUT_FILE = Mendel-Out3b.out
 PEDIGREE_FILE = RE-out3_pedigree.txt
 SUMMARY_FILE = Mendel-Summary3b.out

 CONTENT OF LOCUS FILE RE-out3_locus.txt:

 LOCUS = AFF                CHROMOSOME = AUTOSOME    2 ALLELES    2 PHENOTYPES
 ALLELE NAMES     FREQUENCIES
    1                       
    2                       
 PHENOTYPES
      1            3 GENOTYPES
                        1-1
                        1-2
                        2-2
      2            3 GENOTYPES
                        1-1
                        1-2
                        2-2

 LOCUS = M4                 CHROMOSOME = AUTOSOME    6 ALLELES    0 PHENOTYPES
 ALLELE NAMES     FREQUENCIES
    1             0.0091940 
    2             0.4233460 
    3             0.4286910 
    4             0.0662200 
    5             0.0624420 
    6             0.0101060 

 *** WARNING *** AT LEAST ONE LOCUS IN THE MAP FILE IS NOT IN THE LOCUS FILE.
 ONLY LOCI IN BOTH THE LOCUS AND MAP FILES ARE INCLUDED IN THE ANALYSIS.

 *** WARNING *** AT LEAST ONE LOCUS IN THE LOCUS FILE IS NOT IN THE MAP FILE.
 ONLY LOCI IN BOTH THE LOCUS AND MAP FILES ARE INCLUDED IN THE ANALYSIS.

 LIST OF MODEL LOCI FROM MAP FILE Mendel-Map3.txt:

 MODEL  LOCUS  
 LOCUS  NAME   

    1  M4      

 CONTENT OF PEDIGREE FILE RE-out3_pedigree.txt:

 PEDIGREE NUMBER 1 HAS 1 MEMBER AND NAME 1:1.

      ID       PARENT   IDS      SEX    TWIN   AFF        M4      
 
   1  101                        1             2          3-3       

 PEDIGREE NUMBER 2 HAS 1 MEMBER AND NAME 1:2.

      ID       PARENT   IDS      SEX    TWIN   AFF        M4      
 
   1  102                        2             2          3-3       

 PEDIGREE NUMBER 3 HAS 1 MEMBER AND NAME 1:3.

      ID       PARENT   IDS      SEX    TWIN   AFF        M4      
 
   1  103                        2                        3-3       

 PEDIGREE NUMBER 4 HAS 1 MEMBER AND NAME 1:4.

      ID       PARENT   IDS      SEX    TWIN   AFF        M4      
 
   1  104                        1                        3-3       

 PEDIGREE NUMBER 5 HAS 1 MEMBER AND NAME 1:5.

      ID       PARENT   IDS      SEX    TWIN   AFF        M4      
 
   1  105                        1                                  

 PEDIGREE NUMBER 6 HAS 1 MEMBER AND NAME 1:6.

      ID       PARENT   IDS      SEX    TWIN   AFF        M4      
 
   1  106                        2             2          2-2       

 PEDIGREE NUMBER 7 HAS 1 MEMBER AND NAME 1:7.

      ID       PARENT   IDS      SEX    TWIN   AFF        M4      
 
   1  107                        1             2          2-2       

 PEDIGREE NUMBER 8 HAS 1 MEMBER AND NAME 1:8.

      ID       PARENT   IDS      SEX    TWIN   AFF        M4      
 
   1  108                        2             2          2-2       

 PEDIGREE NUMBER 9 HAS 1 MEMBER AND NAME 1:9.

      ID       PARENT   IDS      SEX    TWIN   AFF        M4      
 
   1  109                        1                        2-2       

 PEDIGREE NUMBER 10 HAS 1 MEMBER AND NAME 1:10.

      ID       PARENT   IDS      SEX    TWIN   AFF        M4      
 
   1  110                        1                        2-2       

 PEDIGREE NUMBER 11 HAS 1 MEMBER AND NAME 1:11.

      ID       PARENT   IDS      SEX    TWIN   AFF        M4      
 
   1  111                        2             2          2-2       

 PEDIGREE NUMBER 12 HAS 1 MEMBER AND NAME 1:12.

      ID       PARENT   IDS      SEX    TWIN   AFF        M4      
 
   1  112                        1                        2-5       

 PEDIGREE NUMBER 13 HAS 1 MEMBER AND NAME 1:13.

      ID       PARENT   IDS      SEX    TWIN   AFF        M4      
 
   1  113                        1                        2-2       

 PEDIGREE NUMBER 14 HAS 1 MEMBER AND NAME 1:14.

      ID       PARENT   IDS      SEX    TWIN   AFF        M4      
 
   1  114                        2                        2-3       

 PEDIGREE NUMBER 15 HAS 1 MEMBER AND NAME 1:15.

      ID       PARENT   IDS      SEX    TWIN   AFF        M4      
 
   1  115                        1                        2-3       

 PEDIGREE NUMBER 16 HAS 1 MEMBER AND NAME 1:16.

      ID       PARENT   IDS      SEX    TWIN   AFF        M4      
 
   1  116                        1                        2-2       

 PEDIGREE NUMBER 17 HAS 1 MEMBER AND NAME 1:17.

      ID       PARENT   IDS      SEX    TWIN   AFF        M4      
 
   1  117                        2                                  

 PEDIGREE NUMBER 18 HAS 1 MEMBER AND NAME 1:18.

      ID       PARENT   IDS      SEX    TWIN   AFF        M4      
 
   1  118                        1                        2-3       

 PEDIGREE NUMBER 19 HAS 1 MEMBER AND NAME 1:19.

      ID       PARENT   IDS      SEX    TWIN   AFF        M4      
 
   1  119                        2             2          2-2       

 PEDIGREE NUMBER 20 HAS 1 MEMBER AND NAME 1:20.

      ID       PARENT   IDS      SEX    TWIN   AFF        M4      
 
   1  120                        2             2          2-2       

 PEDIGREE NUMBER 21 HAS 1 MEMBER AND NAME 1:21.

      ID       PARENT   IDS      SEX    TWIN   AFF        M4      
 
   1  121                        2                        2-3       

 PEDIGREE NUMBER 22 HAS 1 MEMBER AND NAME 1:22.

      ID       PARENT   IDS      SEX    TWIN   AFF        M4      
 
   1  122                        1                        3-3       

 PEDIGREE NUMBER 23 HAS 1 MEMBER AND NAME 1:23.

      ID       PARENT   IDS      SEX    TWIN   AFF        M4      
 
   1  123                        2             2          3-3       

 PEDIGREE NUMBER 24 HAS 1 MEMBER AND NAME 1:24.

      ID       PARENT   IDS      SEX    TWIN   AFF        M4      
 
   1  124                        2                        3-4       

 PEDIGREE NUMBER 25 HAS 1 MEMBER AND NAME 1:25.

      ID       PARENT   IDS      SEX    TWIN   AFF        M4      
 
   1  125                        2                        3-4       

 PEDIGREE NUMBER 26 HAS 1 MEMBER AND NAME 1:26.

      ID       PARENT   IDS      SEX    TWIN   AFF        M4      
 
   1  126                        1                        3-3       

 PEDIGREE NUMBER 27 HAS 1 MEMBER AND NAME 1:27.

      ID       PARENT   IDS      SEX    TWIN   AFF        M4      
 
   1  127                        1             2          3-3       

 PEDIGREE NUMBER 28 HAS 1 MEMBER AND NAME 1:28.

      ID       PARENT   IDS      SEX    TWIN   AFF        M4      
 
   1  128                        2                        3-4       

 PEDIGREE NUMBER 29 HAS 1 MEMBER AND NAME 1:29.

      ID       PARENT   IDS      SEX    TWIN   AFF        M4      
 
   1  129                        1                                  

 PEDIGREE NUMBER 30 HAS 1 MEMBER AND NAME 1:30.

      ID       PARENT   IDS      SEX    TWIN   AFF        M4      
 
   1  130                        2                                  

 PEDIGREE NUMBER 31 HAS 1 MEMBER AND NAME 1:31.

      ID       PARENT   IDS      SEX    TWIN   AFF        M4      
 
   1  131                        2                                  

 PEDIGREE NUMBER 32 HAS 1 MEMBER AND NAME 1:32.

      ID       PARENT   IDS      SEX    TWIN   AFF        M4      
 
   1  132                        1                                  

 PEDIGREE NUMBER 33 HAS 1 MEMBER AND NAME 1:33.

      ID       PARENT   IDS      SEX    TWIN   AFF        M4      
 
   1  133                        1                                  

 PEDIGREE NUMBER 34 HAS 1 MEMBER AND NAME 1:34.

      ID       PARENT   IDS      SEX    TWIN   AFF        M4      
 
   1  134                        1                        3-5       

 PEDIGREE NUMBER 35 HAS 1 MEMBER AND NAME 1:35.

      ID       PARENT   IDS      SEX    TWIN   AFF        M4      
 
   1  135                        2             2          3-3       

 PEDIGREE NUMBER 36 HAS 1 MEMBER AND NAME 1:36.

      ID       PARENT   IDS      SEX    TWIN   AFF        M4      
 
   1  136                        1                        3-3       

 PEDIGREE NUMBER 37 HAS 1 MEMBER AND NAME 1:37.

      ID       PARENT   IDS      SEX    TWIN   AFF        M4      
 
   1  137                        2             2          3-3       

 PEDIGREE NUMBER 38 HAS 1 MEMBER AND NAME 1:38.

      ID       PARENT   IDS      SEX    TWIN   AFF        M4      
 
   1  138                        2             2          3-5       

 PEDIGREE NUMBER 39 HAS 1 MEMBER AND NAME 1:39.

      ID       PARENT   IDS      SEX    TWIN   AFF        M4      
 
   1  139                        2                        2-3       

 PEDIGREE NUMBER 40 HAS 1 MEMBER AND NAME 1:40.

      ID       PARENT   IDS      SEX    TWIN   AFF        M4      
 
   1  140                        2                        2-2       

 PEDIGREE NUMBER 41 HAS 1 MEMBER AND NAME 1:41.

      ID       PARENT   IDS      SEX    TWIN   AFF        M4      
 
   1  141                        1                        3-4       

 PEDIGREE NUMBER 42 HAS 1 MEMBER AND NAME 1:42.

      ID       PARENT   IDS      SEX    TWIN   AFF        M4      
 
   1  142                        2             2          3-3       

 PEDIGREE NUMBER 43 HAS 1 MEMBER AND NAME 1:43.

      ID       PARENT   IDS      SEX    TWIN   AFF        M4      
 
   1  143                        2                        2-3       

 PEDIGREE NUMBER 44 HAS 1 MEMBER AND NAME 1:44.

      ID       PARENT   IDS      SEX    TWIN   AFF        M4      
 
   1  144                        1                                  

 PEDIGREE NUMBER 45 HAS 1 MEMBER AND NAME 1:45.

      ID       PARENT   IDS      SEX    TWIN   AFF        M4      
 
   1  145                        1                                  

 PEDIGREE NUMBER 46 HAS 1 MEMBER AND NAME 1:46.

      ID       PARENT   IDS      SEX    TWIN   AFF        M4      
 
   1  146                        1                                  

 PEDIGREE NUMBER 47 HAS 1 MEMBER AND NAME 1:47.

      ID       PARENT   IDS      SEX    TWIN   AFF        M4      
 
   1  147                        2             2          2-3       

 PEDIGREE NUMBER 48 HAS 1 MEMBER AND NAME 1:48.

      ID       PARENT   IDS      SEX    TWIN   AFF        M4      
 
   1  148                        2             2          2-2       

 PEDIGREE NUMBER 49 HAS 1 MEMBER AND NAME 1:49.

      ID       PARENT   IDS      SEX    TWIN   AFF        M4      
 
   1  149                        2                        3-3       

 PEDIGREE NUMBER 50 HAS 1 MEMBER AND NAME 1:50.

      ID       PARENT   IDS      SEX    TWIN   AFF        M4      
 
   1  150                        2                        2-3       

 PEDIGREE NUMBER 51 HAS 1 MEMBER AND NAME 1:51.

      ID       PARENT   IDS      SEX    TWIN   AFF        M4      
 
   1  151                        1                        2-3       

 PEDIGREE NUMBER 52 HAS 1 MEMBER AND NAME 1:52.

      ID       PARENT   IDS      SEX    TWIN   AFF        M4      
 
   1  152                        1             2          3-3       

 PEDIGREE NUMBER 53 HAS 1 MEMBER AND NAME 1:53.

      ID       PARENT   IDS      SEX    TWIN   AFF        M4      
 
   1  153                        2                        2-3       

 PEDIGREE NUMBER 54 HAS 1 MEMBER AND NAME 1:54.

      ID       PARENT   IDS      SEX    TWIN   AFF        M4      
 
   1  154                        1             2          2-2       

 PEDIGREE NUMBER 55 HAS 1 MEMBER AND NAME 1:55.

      ID       PARENT   IDS      SEX    TWIN   AFF        M4      
 
   1  155                        2                        3-3       

 PEDIGREE NUMBER 56 HAS 1 MEMBER AND NAME 1:56.

      ID       PARENT   IDS      SEX    TWIN   AFF        M4      
 
   1  156                        1                        2-3       

 PEDIGREE NUMBER 57 HAS 1 MEMBER AND NAME 1:57.

      ID       PARENT   IDS      SEX    TWIN   AFF        M4      
 
   1  157                        1                        2-3       

 PEDIGREE NUMBER 58 HAS 1 MEMBER AND NAME 1:58.

      ID       PARENT   IDS      SEX    TWIN   AFF        M4      
 
   1  158                        1                        2-3       

 PEDIGREE NUMBER 59 HAS 1 MEMBER AND NAME 1:59.

      ID       PARENT   IDS      SEX    TWIN   AFF        M4      
 
   1  159                        2             2          3-3       

 PEDIGREE NUMBER 60 HAS 1 MEMBER AND NAME 1:60.

      ID       PARENT   IDS      SEX    TWIN   AFF        M4      
 
   1  160                        1                                  

 PEDIGREE NUMBER 61 HAS 1 MEMBER AND NAME 1:61.

      ID       PARENT   IDS      SEX    TWIN   AFF        M4      
 
   1  161                        2                                  

 PEDIGREE NUMBER 62 HAS 1 MEMBER AND NAME 1:62.

      ID       PARENT   IDS      SEX    TWIN   AFF        M4      
 
   1  162                        1                                  

 PEDIGREE NUMBER 63 HAS 1 MEMBER AND NAME 1:63.

      ID       PARENT   IDS      SEX    TWIN   AFF        M4      
 
   1  163                        2             2          2-4       

 PEDIGREE NUMBER 64 HAS 1 MEMBER AND NAME 1:64.

      ID       PARENT   IDS      SEX    TWIN   AFF        M4      
 
   1  164                        2             2          2-4       

 PEDIGREE NUMBER 65 HAS 1 MEMBER AND NAME 1:65.

      ID       PARENT   IDS      SEX    TWIN   AFF        M4      
 
   1  165                        1             2          2-4       

 PEDIGREE NUMBER 66 HAS 1 MEMBER AND NAME 1:66.

      ID       PARENT   IDS      SEX    TWIN   AFF        M4      
 
   1  166                        2                        2-3       

 PEDIGREE NUMBER 67 HAS 1 MEMBER AND NAME 1:67.

      ID       PARENT   IDS      SEX    TWIN   AFF        M4      
 
   1  167                        2                        2-3       

 PEDIGREE NUMBER 68 HAS 1 MEMBER AND NAME 1:68.

      ID       PARENT   IDS      SEX    TWIN   AFF        M4      
 
   1  168                        1             2          2-3       

 PEDIGREE NUMBER 69 HAS 1 MEMBER AND NAME 1:69.

      ID       PARENT   IDS      SEX    TWIN   AFF        M4      
 
   1  169                        2                        2-3       

 PEDIGREE NUMBER 70 HAS 1 MEMBER AND NAME 1:70.

      ID       PARENT   IDS      SEX    TWIN   AFF        M4      
 
   1  170                        2             2          2-2       

 PEDIGREE NUMBER 71 HAS 1 MEMBER AND NAME 1:71.

      ID       PARENT   IDS      SEX    TWIN   AFF        M4      
 
   1  171                        2             2          2-2       

 PEDIGREE NUMBER 72 HAS 1 MEMBER AND NAME 1:72.

      ID       PARENT   IDS      SEX    TWIN   AFF        M4      
 
   1  172                        2                        2-3       

 PEDIGREE NUMBER 73 HAS 1 MEMBER AND NAME 1:73.

      ID       PARENT   IDS      SEX    TWIN   AFF        M4      
 
   1  173                        1                                  

 PEDIGREE NUMBER 74 HAS 1 MEMBER AND NAME 1:74.

      ID       PARENT   IDS      SEX    TWIN   AFF        M4      
 
   1  174                        2                                  

 PEDIGREE NUMBER 75 HAS 1 MEMBER AND NAME 1:75.

      ID       PARENT   IDS      SEX    TWIN   AFF        M4      
 
   1  175                        1                                  

 PEDIGREE NUMBER 76 HAS 1 MEMBER AND NAME 1:76.

      ID       PARENT   IDS      SEX    TWIN   AFF        M4      
 
   1  176                        2                                  

 PEDIGREE NUMBER 77 HAS 1 MEMBER AND NAME 1:77.

      ID       PARENT   IDS      SEX    TWIN   AFF        M4      
 
   1  177                        2                                  

 PEDIGREE NUMBER 78 HAS 1 MEMBER AND NAME 1:78.

      ID       PARENT   IDS      SEX    TWIN   AFF        M4      
 
   1  178                        1                                  

 PEDIGREE NUMBER 79 HAS 1 MEMBER AND NAME 1:79.

      ID       PARENT   IDS      SEX    TWIN   AFF        M4      
 
   1  179                        1                                  

 PEDIGREE NUMBER 80 HAS 1 MEMBER AND NAME 1:80.

      ID       PARENT   IDS      SEX    TWIN   AFF        M4      
 
   1  180                        2             2          2-3       

 PEDIGREE NUMBER 81 HAS 1 MEMBER AND NAME 1:81.

      ID       PARENT   IDS      SEX    TWIN   AFF        M4      
 
   1  181                        2                        2-3       

 PEDIGREE NUMBER 82 HAS 1 MEMBER AND NAME 1:82.

      ID       PARENT   IDS      SEX    TWIN   AFF        M4      
 
   1  182                        1                        2-2       

 PEDIGREE NUMBER 83 HAS 1 MEMBER AND NAME 1:83.

      ID       PARENT   IDS      SEX    TWIN   AFF        M4      
 
   1  183                        1                        2-3       

 PEDIGREE NUMBER 84 HAS 1 MEMBER AND NAME 1:84.

      ID       PARENT   IDS      SEX    TWIN   AFF        M4      
 
   1  184                        2             2          2-2       

 PEDIGREE NUMBER 85 HAS 1 MEMBER AND NAME 1:85.

      ID       PARENT   IDS      SEX    TWIN   AFF        M4      
 
   1  185                        2             2          3-6       

 PEDIGREE NUMBER 86 HAS 1 MEMBER AND NAME 1:86.

      ID       PARENT   IDS      SEX    TWIN   AFF        M4      
 
   1  186                        1             2          3-3       

 PEDIGREE NUMBER 87 HAS 1 MEMBER AND NAME 1:87.

      ID       PARENT   IDS      SEX    TWIN   AFF        M4      
 
   1  187                        2             2          3-3       

 PEDIGREE NUMBER 88 HAS 1 MEMBER AND NAME 1:88.

      ID       PARENT   IDS      SEX    TWIN   AFF        M4      
 
   1  188                        2                        3-6       

 PEDIGREE NUMBER 89 HAS 1 MEMBER AND NAME 1:89.

      ID       PARENT   IDS      SEX    TWIN   AFF        M4      
 
   1  189                        2                        3-3       

 PEDIGREE NUMBER 90 HAS 1 MEMBER AND NAME 1:90.

      ID       PARENT   IDS      SEX    TWIN   AFF        M4      
 
   1  190                        1             2          3-3       

 PEDIGREE NUMBER 91 HAS 1 MEMBER AND NAME 1:91.

      ID       PARENT   IDS      SEX    TWIN   AFF        M4      
 
   1  191                        1                        3-3       

 PEDIGREE NUMBER 92 HAS 1 MEMBER AND NAME 1:92.

      ID       PARENT   IDS      SEX    TWIN   AFF        M4      
 
   1  192                        1                        3-3       

 PEDIGREE NUMBER 93 HAS 1 MEMBER AND NAME 1:93.

      ID       PARENT   IDS      SEX    TWIN   AFF        M4      
 
   1  193                        2                        3-3       

 PEDIGREE NUMBER 94 HAS 1 MEMBER AND NAME 1:94.

      ID       PARENT   IDS      SEX    TWIN   AFF        M4      
 
   1  194                        1                        3-3       

 PEDIGREE NUMBER 95 HAS 1 MEMBER AND NAME 1:95.

      ID       PARENT   IDS      SEX    TWIN   AFF        M4      
 
   1  195                        2             2          3-3       

 PEDIGREE NUMBER 96 HAS 1 MEMBER AND NAME 1:96.

      ID       PARENT   IDS      SEX    TWIN   AFF        M4      
 
   1  196                        1                                  

 PEDIGREE NUMBER 97 HAS 1 MEMBER AND NAME 1:97.

      ID       PARENT   IDS      SEX    TWIN   AFF        M4      
 
   1  197                        2                                  

 PEDIGREE NUMBER 98 HAS 1 MEMBER AND NAME 1:98.

      ID       PARENT   IDS      SEX    TWIN   AFF        M4      
 
   1  198                        1                                  

 PEDIGREE NUMBER 99 HAS 1 MEMBER AND NAME 1:99.

      ID       PARENT   IDS      SEX    TWIN   AFF        M4      
 
   1  199                        1                                  

 PEDIGREE NUMBER 100 HAS 1 MEMBER AND NAME 1:100.

      ID       PARENT   IDS      SEX    TWIN   AFF        M4      
 
   1  200                        2             2          3-3       

 PEDIGREE NUMBER 101 HAS 1 MEMBER AND NAME 1:101.

      ID       PARENT   IDS      SEX    TWIN   AFF        M4      
 
   1  201                        1                        2-3       

 PEDIGREE NUMBER 102 HAS 1 MEMBER AND NAME 1:102.

      ID       PARENT   IDS      SEX    TWIN   AFF        M4      
 
   1  202                        2                        2-3       

 PEDIGREE NUMBER 103 HAS 1 MEMBER AND NAME 1:103.

      ID       PARENT   IDS      SEX    TWIN   AFF        M4      
 
   1  203                        2             2          2-3       

 PEDIGREE NUMBER 104 HAS 1 MEMBER AND NAME 1:104.

      ID       PARENT   IDS      SEX    TWIN   AFF        M4      
 
   1  204                        2             2          3-3       

 PEDIGREE NUMBER 105 HAS 1 MEMBER AND NAME 1:105.

      ID       PARENT   IDS      SEX    TWIN   AFF        M4      
 
   1  205                        1                        2-2       

 PEDIGREE NUMBER 106 HAS 1 MEMBER AND NAME 1:106.

      ID       PARENT   IDS      SEX    TWIN   AFF        M4      
 
   1  206                        1             2          2-3       

 PEDIGREE NUMBER 107 HAS 1 MEMBER AND NAME 1:107.

      ID       PARENT   IDS      SEX    TWIN   AFF        M4      
 
   1  207                        1                        2-3       

 PEDIGREE NUMBER 108 HAS 1 MEMBER AND NAME 1:108.

      ID       PARENT   IDS      SEX    TWIN   AFF        M4      
 
   1  208                        1                                  

 PEDIGREE NUMBER 109 HAS 1 MEMBER AND NAME 1:109.

      ID       PARENT   IDS      SEX    TWIN   AFF        M4      
 
   1  209                        1             2          2-2       

 PEDIGREE NUMBER 110 HAS 1 MEMBER AND NAME 1:110.

      ID       PARENT   IDS      SEX    TWIN   AFF        M4      
 
   1  210                        2                        3-3       

 PEDIGREE NUMBER 111 HAS 1 MEMBER AND NAME 1:111.

      ID       PARENT   IDS      SEX    TWIN   AFF        M4      
 
   1  211                        2             2          2-3       

 PEDIGREE NUMBER 112 HAS 1 MEMBER AND NAME 1:112.

      ID       PARENT   IDS      SEX    TWIN   AFF        M4      
 
   1  212                        1                        2-3       

 PEDIGREE NUMBER 113 HAS 1 MEMBER AND NAME 1:113.

      ID       PARENT   IDS      SEX    TWIN   AFF        M4      
 
   1  213                        2             2          2-2       

 PEDIGREE NUMBER 114 HAS 1 MEMBER AND NAME 1:114.

      ID       PARENT   IDS      SEX    TWIN   AFF        M4      
 
   1  214                        2                        2-2       

 PEDIGREE NUMBER 115 HAS 1 MEMBER AND NAME 1:115.

      ID       PARENT   IDS      SEX    TWIN   AFF        M4      
 
   1  215                        2                        2-2       

 PEDIGREE NUMBER 116 HAS 1 MEMBER AND NAME 1:116.

      ID       PARENT   IDS      SEX    TWIN   AFF        M4      
 
   1  216                        2                        2-5       

 PEDIGREE NUMBER 117 HAS 1 MEMBER AND NAME 2:1.

      ID       PARENT   IDS      SEX    TWIN   AFF        M4      
 
   1  101                        1                                  

 PEDIGREE NUMBER 118 HAS 1 MEMBER AND NAME 2:2.

      ID       PARENT   IDS      SEX    TWIN   AFF        M4      
 
   1  102                        2                                  

 PEDIGREE NUMBER 119 HAS 1 MEMBER AND NAME 2:3.

      ID       PARENT   IDS      SEX    TWIN   AFF        M4      
 
   1  103                        1                                  

 PEDIGREE NUMBER 120 HAS 1 MEMBER AND NAME 2:4.

      ID       PARENT   IDS      SEX    TWIN   AFF        M4      
 
   1  104                        2             2          3-4       

 PEDIGREE NUMBER 121 HAS 1 MEMBER AND NAME 2:5.

      ID       PARENT   IDS      SEX    TWIN   AFF        M4      
 
   1  105                        1             1          3-3       

 PEDIGREE NUMBER 122 HAS 1 MEMBER AND NAME 2:6.

      ID       PARENT   IDS      SEX    TWIN   AFF        M4      
 
   1  106                        1                        3-4       

 PEDIGREE NUMBER 123 HAS 1 MEMBER AND NAME 2:7.

      ID       PARENT   IDS      SEX    TWIN   AFF        M4      
 
   1  107                        2             2          3-4       

 PEDIGREE NUMBER 124 HAS 1 MEMBER AND NAME 2:8.

      ID       PARENT   IDS      SEX    TWIN   AFF        M4      
 
   1  108                        1             1          2-2       

 PEDIGREE NUMBER 125 HAS 1 MEMBER AND NAME 2:9.

      ID       PARENT   IDS      SEX    TWIN   AFF        M4      
 
   1  109                        2             2          2-3       

 PEDIGREE NUMBER 126 HAS 1 MEMBER AND NAME 2:10.

      ID       PARENT   IDS      SEX    TWIN   AFF        M4      
 
   1  110                        2             2          2-4       

 PEDIGREE NUMBER 127 HAS 1 MEMBER AND NAME 2:11.

      ID       PARENT   IDS      SEX    TWIN   AFF        M4      
 
   1  111                        2             2          2-3       

 PEDIGREE NUMBER 128 HAS 1 MEMBER AND NAME 2:12.

      ID       PARENT   IDS      SEX    TWIN   AFF        M4      
 
   1  112                        1                        2-3       

 PEDIGREE NUMBER 129 HAS 1 MEMBER AND NAME 2:13.

      ID       PARENT   IDS      SEX    TWIN   AFF        M4      
 
   1  113                        1             1                    

 PEDIGREE NUMBER 130 HAS 1 MEMBER AND NAME 2:14.

      ID       PARENT   IDS      SEX    TWIN   AFF        M4      
 
   1  114                        1                        2-3       

 PEDIGREE NUMBER 131 HAS 1 MEMBER AND NAME 2:15.

      ID       PARENT   IDS      SEX    TWIN   AFF        M4      
 
   1  115                        1                        3-4       

 PEDIGREE NUMBER 132 HAS 1 MEMBER AND NAME 2:16.

      ID       PARENT   IDS      SEX    TWIN   AFF        M4      
 
   1  116                        2             2                    

 PEDIGREE NUMBER 133 HAS 1 MEMBER AND NAME 2:17.

      ID       PARENT   IDS      SEX    TWIN   AFF        M4      
 
   1  117                        1             1                    

 PEDIGREE NUMBER 134 HAS 1 MEMBER AND NAME 2:18.

      ID       PARENT   IDS      SEX    TWIN   AFF        M4      
 
   1  118                        1             1                    

 PEDIGREE NUMBER 135 HAS 1 MEMBER AND NAME 2:19.

      ID       PARENT   IDS      SEX    TWIN   AFF        M4      
 
   1  119                        2             2                    

 PEDIGREE NUMBER 136 HAS 1 MEMBER AND NAME 2:20.

      ID       PARENT   IDS      SEX    TWIN   AFF        M4      
 
   1  120                        2             1                    

 PEDIGREE NUMBER 137 HAS 1 MEMBER AND NAME 2:21.

      ID       PARENT   IDS      SEX    TWIN   AFF        M4      
 
   1  121                        1                                  

 PEDIGREE NUMBER 138 HAS 1 MEMBER AND NAME 2:22.

      ID       PARENT   IDS      SEX    TWIN   AFF        M4      
 
   1  122                        1             2                    

 PEDIGREE NUMBER 139 HAS 1 MEMBER AND NAME 2:23.

      ID       PARENT   IDS      SEX    TWIN   AFF        M4      
 
   1  123                        2                                  

 PEDIGREE NUMBER 140 HAS 1 MEMBER AND NAME 2:24.

      ID       PARENT   IDS      SEX    TWIN   AFF        M4      
 
   1  124                        1             1                    

 PEDIGREE NUMBER 141 HAS 1 MEMBER AND NAME 2:25.

      ID       PARENT   IDS      SEX    TWIN   AFF        M4      
 
   1  125                        2                                  

 PEDIGREE NUMBER 142 HAS 1 MEMBER AND NAME 2:26.

      ID       PARENT   IDS      SEX    TWIN   AFF        M4      
 
   1  126                        1             1                    

 PEDIGREE NUMBER 143 HAS 1 MEMBER AND NAME 2:27.

      ID       PARENT   IDS      SEX    TWIN   AFF        M4      
 
   1  127                        2                                  

 PEDIGREE NUMBER 144 HAS 1 MEMBER AND NAME 2:28.

      ID       PARENT   IDS      SEX    TWIN   AFF        M4      
 
   1  128                        1                                  

 PEDIGREE NUMBER 145 HAS 1 MEMBER AND NAME 2:29.

      ID       PARENT   IDS      SEX    TWIN   AFF        M4      
 
   1  129                        1                                  

 PEDIGREE NUMBER 146 HAS 1 MEMBER AND NAME 2:30.

      ID       PARENT   IDS      SEX    TWIN   AFF        M4      
 
   1  130                        2                                  

 PEDIGREE NUMBER 147 HAS 1 MEMBER AND NAME 2:31.

      ID       PARENT   IDS      SEX    TWIN   AFF        M4      
 
   1  131                        2                                  

 PEDIGREE NUMBER 148 HAS 1 MEMBER AND NAME 2:32.

      ID       PARENT   IDS      SEX    TWIN   AFF        M4      
 
   1  132                        1                                  

 PEDIGREE NUMBER 149 HAS 1 MEMBER AND NAME 2:33.

      ID       PARENT   IDS      SEX    TWIN   AFF        M4      
 
   1  133                        1                                  

 PEDIGREE NUMBER 150 HAS 1 MEMBER AND NAME 2:34.

      ID       PARENT   IDS      SEX    TWIN   AFF        M4      
 
   1  134                        1                                  

 PEDIGREE NUMBER 151 HAS 1 MEMBER AND NAME 2:35.

      ID       PARENT   IDS      SEX    TWIN   AFF        M4      
 
   1  135                        2                                  

 PEDIGREE NUMBER 152 HAS 1 MEMBER AND NAME 2:36.

      ID       PARENT   IDS      SEX    TWIN   AFF        M4      
 
   1  136                        2                                  

 PEDIGREE NUMBER 153 HAS 1 MEMBER AND NAME 2:37.

      ID       PARENT   IDS      SEX    TWIN   AFF        M4      
 
   1  137                        1                                  

 PEDIGREE NUMBER 154 HAS 1 MEMBER AND NAME 2:38.

      ID       PARENT   IDS      SEX    TWIN   AFF        M4      
 
   1  138                        2                                  

 PEDIGREE NUMBER 155 HAS 1 MEMBER AND NAME 2:39.

      ID       PARENT   IDS      SEX    TWIN   AFF        M4      
 
   1  139                        2                                  

 PEDIGREE NUMBER 156 HAS 1 MEMBER AND NAME 2:40.

      ID       PARENT   IDS      SEX    TWIN   AFF        M4      
 
   1  140                        1                                  

 PEDIGREE NUMBER 157 HAS 1 MEMBER AND NAME 2:41.

      ID       PARENT   IDS      SEX    TWIN   AFF        M4      
 
   1  141                        1                                  

 PEDIGREE NUMBER 158 HAS 1 MEMBER AND NAME 2:42.

      ID       PARENT   IDS      SEX    TWIN   AFF        M4      
 
   1  142                        2             2                    

 PEDIGREE NUMBER 159 HAS 1 MEMBER AND NAME 2:43.

      ID       PARENT   IDS      SEX    TWIN   AFF        M4      
 
   1  143                        2                                  

 PEDIGREE NUMBER 160 HAS 1 MEMBER AND NAME 2:44.

      ID       PARENT   IDS      SEX    TWIN   AFF        M4      
 
   1  144                        2             2                    

 PEDIGREE NUMBER 161 HAS 1 MEMBER AND NAME 2:45.

      ID       PARENT   IDS      SEX    TWIN   AFF        M4      
 
   1  145                        2             2                    

 PEDIGREE NUMBER 162 HAS 1 MEMBER AND NAME 2:46.

      ID       PARENT   IDS      SEX    TWIN   AFF        M4      
 
   1  146                        1             2                    

 PEDIGREE NUMBER 163 HAS 1 MEMBER AND NAME 2:47.

      ID       PARENT   IDS      SEX    TWIN   AFF        M4      
 
   1  147                        2                                  

 PEDIGREE NUMBER 164 HAS 1 MEMBER AND NAME 2:48.

      ID       PARENT   IDS      SEX    TWIN   AFF        M4      
 
   1  148                        1             1                    

 PEDIGREE NUMBER 165 HAS 1 MEMBER AND NAME 2:49.

      ID       PARENT   IDS      SEX    TWIN   AFF        M4      
 
   1  149                        2             2                    

 PEDIGREE NUMBER 166 HAS 1 MEMBER AND NAME 2:50.

      ID       PARENT   IDS      SEX    TWIN   AFF        M4      
 
   1  150                        2             1                    

 PEDIGREE NUMBER 167 HAS 1 MEMBER AND NAME 2:51.

      ID       PARENT   IDS      SEX    TWIN   AFF        M4      
 
   1  151                        2                                  

 PEDIGREE NUMBER 168 HAS 1 MEMBER AND NAME 2:52.

      ID       PARENT   IDS      SEX    TWIN   AFF        M4      
 
   1  152                        1                                  

 PEDIGREE NUMBER 169 HAS 1 MEMBER AND NAME 2:53.

      ID       PARENT   IDS      SEX    TWIN   AFF        M4      
 
   1  153                        1                                  

 PEDIGREE NUMBER 170 HAS 1 MEMBER AND NAME 2:54.

      ID       PARENT   IDS      SEX    TWIN   AFF        M4      
 
   1  154                        1                                  

 PEDIGREE NUMBER 171 HAS 1 MEMBER AND NAME 2:55.

      ID       PARENT   IDS      SEX    TWIN   AFF        M4      
 
   1  155                        2                                  

 PEDIGREE NUMBER 172 HAS 1 MEMBER AND NAME 2:56.

      ID       PARENT   IDS      SEX    TWIN   AFF        M4      
 
   1  156                        1                                  

 PEDIGREE NUMBER 173 HAS 1 MEMBER AND NAME 2:57.

      ID       PARENT   IDS      SEX    TWIN   AFF        M4      
 
   1  157                        1                                  

 PEDIGREE NUMBER 174 HAS 1 MEMBER AND NAME 2:58.

      ID       PARENT   IDS      SEX    TWIN   AFF        M4      
 
   1  158                        2                                  

 PEDIGREE NUMBER 175 HAS 1 MEMBER AND NAME 2:59.

      ID       PARENT   IDS      SEX    TWIN   AFF        M4      
 
   1  159                        1                                  

 PEDIGREE NUMBER 176 HAS 1 MEMBER AND NAME 2:60.

      ID       PARENT   IDS      SEX    TWIN   AFF        M4      
 
   1  160                        2             1          2-3       

 PEDIGREE NUMBER 177 HAS 1 MEMBER AND NAME 2:61.

      ID       PARENT   IDS      SEX    TWIN   AFF        M4      
 
   1  161                        1                                  

 PEDIGREE NUMBER 178 HAS 1 MEMBER AND NAME 2:62.

      ID       PARENT   IDS      SEX    TWIN   AFF        M4      
 
   1  162                        2                        2-3       

 PEDIGREE NUMBER 179 HAS 1 MEMBER AND NAME 2:63.

      ID       PARENT   IDS      SEX    TWIN   AFF        M4      
 
   1  163                        2             2          2-3       

 PEDIGREE NUMBER 180 HAS 1 MEMBER AND NAME 2:64.

      ID       PARENT   IDS      SEX    TWIN   AFF        M4      
 
   1  164                        2             2          3-3       

 PEDIGREE NUMBER 181 HAS 1 MEMBER AND NAME 2:65.

      ID       PARENT   IDS      SEX    TWIN   AFF        M4      
 
   1  165                        1                        2-4       

 PEDIGREE NUMBER 182 HAS 1 MEMBER AND NAME 2:66.

      ID       PARENT   IDS      SEX    TWIN   AFF        M4      
 
   1  166                        2             2          2-3       

 PEDIGREE NUMBER 183 HAS 1 MEMBER AND NAME 2:67.

      ID       PARENT   IDS      SEX    TWIN   AFF        M4      
 
   1  167                        1             1          2-2       

 PEDIGREE NUMBER 184 HAS 1 MEMBER AND NAME 2:68.

      ID       PARENT   IDS      SEX    TWIN   AFF        M4      
 
   1  168                        1             2          3-3       

 PEDIGREE NUMBER 185 HAS 1 MEMBER AND NAME 2:69.

      ID       PARENT   IDS      SEX    TWIN   AFF        M4      
 
   1  169                        2                        2-5       

 PEDIGREE NUMBER 186 HAS 1 MEMBER AND NAME 2:70.

      ID       PARENT   IDS      SEX    TWIN   AFF        M4      
 
   1  170                        2             2          2-3       

 PEDIGREE NUMBER 187 HAS 1 MEMBER AND NAME 2:71.

      ID       PARENT   IDS      SEX    TWIN   AFF        M4      
 
   1  171                        1                                  

 PEDIGREE NUMBER 188 HAS 1 MEMBER AND NAME 2:72.

      ID       PARENT   IDS      SEX    TWIN   AFF        M4      
 
   1  172                        2             2          2-3       

 PEDIGREE NUMBER 189 HAS 1 MEMBER AND NAME 2:73.

      ID       PARENT   IDS      SEX    TWIN   AFF        M4      
 
   1  173                        2                        2-3       

 PEDIGREE NUMBER 190 HAS 1 MEMBER AND NAME 2:74.

      ID       PARENT   IDS      SEX    TWIN   AFF        M4      
 
   1  174                        1                        2-3       

 PEDIGREE NUMBER 191 HAS 1 MEMBER AND NAME 2:75.

      ID       PARENT   IDS      SEX    TWIN   AFF        M4      
 
   1  175                        2             2          2-3       

 PEDIGREE NUMBER 192 HAS 1 MEMBER AND NAME 2:76.

      ID       PARENT   IDS      SEX    TWIN   AFF        M4      
 
   1  176                        2                        2-3       

 PEDIGREE NUMBER 193 HAS 1 MEMBER AND NAME 2:77.

      ID       PARENT   IDS      SEX    TWIN   AFF        M4      
 
   1  177                        2             2          2-3       

 PEDIGREE NUMBER 194 HAS 1 MEMBER AND NAME 2:78.

      ID       PARENT   IDS      SEX    TWIN   AFF        M4      
 
   1  178                        1             2          2-3       

 PEDIGREE NUMBER 195 HAS 1 MEMBER AND NAME 2:79.

      ID       PARENT   IDS      SEX    TWIN   AFF        M4      
 
   1  179                        2                                  

 PEDIGREE NUMBER 196 HAS 1 MEMBER AND NAME 2:80.

      ID       PARENT   IDS      SEX    TWIN   AFF        M4      
 
   1  180                        1             2          3-5       

 PEDIGREE NUMBER 197 HAS 1 MEMBER AND NAME 2:81.

      ID       PARENT   IDS      SEX    TWIN   AFF        M4      
 
   1  181                        2                                  

 PEDIGREE NUMBER 198 HAS 1 MEMBER AND NAME 2:82.

      ID       PARENT   IDS      SEX    TWIN   AFF        M4      
 
   1  182                        1                                  

 PEDIGREE NUMBER 199 HAS 1 MEMBER AND NAME 2:83.

      ID       PARENT   IDS      SEX    TWIN   AFF        M4      
 
   1  183                        2             2                    

 PEDIGREE NUMBER 200 HAS 1 MEMBER AND NAME 2:84.

      ID       PARENT   IDS      SEX    TWIN   AFF        M4      
 
   1  184                        2             2                    

 PEDIGREE NUMBER 201 HAS 1 MEMBER AND NAME 2:85.

      ID       PARENT   IDS      SEX    TWIN   AFF        M4      
 
   1  185                        2                                  

 PEDIGREE NUMBER 202 HAS 1 MEMBER AND NAME 2:86.

      ID       PARENT   IDS      SEX    TWIN   AFF        M4      
 
   1  186                        1             1                    

 PEDIGREE NUMBER 203 HAS 1 MEMBER AND NAME 2:87.

      ID       PARENT   IDS      SEX    TWIN   AFF        M4      
 
   1  187                        2             2                    

 PEDIGREE NUMBER 204 HAS 1 MEMBER AND NAME 2:88.

      ID       PARENT   IDS      SEX    TWIN   AFF        M4      
 
   1  188                        1             2                    

 PEDIGREE NUMBER 205 HAS 1 MEMBER AND NAME 2:89.

      ID       PARENT   IDS      SEX    TWIN   AFF        M4      
 
   1  189                        2             1                    

 PEDIGREE NUMBER 206 HAS 1 MEMBER AND NAME 2:90.

      ID       PARENT   IDS      SEX    TWIN   AFF        M4      
 
   1  190                        2                                  

 PEDIGREE NUMBER 207 HAS 1 MEMBER AND NAME 2:91.

      ID       PARENT   IDS      SEX    TWIN   AFF        M4      
 
   1  191                        1             1                    

 PEDIGREE NUMBER 208 HAS 1 MEMBER AND NAME 2:92.

      ID       PARENT   IDS      SEX    TWIN   AFF        M4      
 
   1  192                        2                                  

 PEDIGREE NUMBER 209 HAS 1 MEMBER AND NAME 2:93.

      ID       PARENT   IDS      SEX    TWIN   AFF        M4      
 
   1  193                        1                                  

 PEDIGREE NUMBER 210 HAS 1 MEMBER AND NAME 2:94.

      ID       PARENT   IDS      SEX    TWIN   AFF        M4      
 
   1  194                        2                                  

 PEDIGREE NUMBER 211 HAS 1 MEMBER AND NAME 2:95.

      ID       PARENT   IDS      SEX    TWIN   AFF        M4      
 
   1  195                        1             1                    

 PEDIGREE NUMBER 212 HAS 1 MEMBER AND NAME 2:96.

      ID       PARENT   IDS      SEX    TWIN   AFF        M4      
 
   1  196                        1                                  

 PEDIGREE NUMBER 213 HAS 1 MEMBER AND NAME 2:97.

      ID       PARENT   IDS      SEX    TWIN   AFF        M4      
 
   1  197                        2             1                    

 PEDIGREE NUMBER 214 HAS 1 MEMBER AND NAME 2:98.

      ID       PARENT   IDS      SEX    TWIN   AFF        M4      
 
   1  198                        1                                  

 PEDIGREE NUMBER 215 HAS 1 MEMBER AND NAME 2:99.

      ID       PARENT   IDS      SEX    TWIN   AFF        M4      
 
   1  199                        2             1                    

 PEDIGREE NUMBER 216 HAS 1 MEMBER AND NAME 2:100.

      ID       PARENT   IDS      SEX    TWIN   AFF        M4      
 
   1  200                        2             2                    

 PEDIGREE NUMBER 217 HAS 1 MEMBER AND NAME 2:101.

      ID       PARENT   IDS      SEX    TWIN   AFF        M4      
 
   1  201                        1                                  

 PEDIGREE NUMBER 218 HAS 1 MEMBER AND NAME 2:102.

      ID       PARENT   IDS      SEX    TWIN   AFF        M4      
 
   1  202                        2                                  

 PEDIGREE NUMBER 219 HAS 1 MEMBER AND NAME 2:103.

      ID       PARENT   IDS      SEX    TWIN   AFF        M4      
 
   1  203                        2                                  

 PEDIGREE NUMBER 220 HAS 1 MEMBER AND NAME 2:104.

      ID       PARENT   IDS      SEX    TWIN   AFF        M4      
 
   1  204                        1                                  

 PEDIGREE NUMBER 221 HAS 1 MEMBER AND NAME 2:105.

      ID       PARENT   IDS      SEX    TWIN   AFF        M4      
 
   1  205                        1             2                    

 PEDIGREE NUMBER 222 HAS 1 MEMBER AND NAME 2:106.

      ID       PARENT   IDS      SEX    TWIN   AFF        M4      
 
   1  206                        2                                  

 PEDIGREE NUMBER 223 HAS 1 MEMBER AND NAME 2:107.

      ID       PARENT   IDS      SEX    TWIN   AFF        M4      
 
   1  207                        1             2                    

 PEDIGREE NUMBER 224 HAS 1 MEMBER AND NAME 2:108.

      ID       PARENT   IDS      SEX    TWIN   AFF        M4      
 
   1  208                        2                                  

 PEDIGREE NUMBER 225 HAS 1 MEMBER AND NAME 2:109.

      ID       PARENT   IDS      SEX    TWIN   AFF        M4      
 
   1  209                        2             2                    

 PEDIGREE NUMBER 226 HAS 1 MEMBER AND NAME 2:110.

      ID       PARENT   IDS      SEX    TWIN   AFF        M4      
 
   1  210                        2             2                    

 PEDIGREE NUMBER 227 HAS 1 MEMBER AND NAME 2:111.

      ID       PARENT   IDS      SEX    TWIN   AFF        M4      
 
   1  211                        1                                  

 PEDIGREE NUMBER 228 HAS 1 MEMBER AND NAME 2:112.

      ID       PARENT   IDS      SEX    TWIN   AFF        M4      
 
   1  212                        2             2          3-5       

 PEDIGREE NUMBER 229 HAS 1 MEMBER AND NAME 2:113.

      ID       PARENT   IDS      SEX    TWIN   AFF        M4      
 
   1  213                        1                                  

 PEDIGREE NUMBER 230 HAS 1 MEMBER AND NAME 2:114.

      ID       PARENT   IDS      SEX    TWIN   AFF        M4      
 
   1  214                        2             2          3-3       

 PEDIGREE NUMBER 231 HAS 1 MEMBER AND NAME 2:115.

      ID       PARENT   IDS      SEX    TWIN   AFF        M4      
 
   1  215                        1                                  

 PEDIGREE NUMBER 232 HAS 1 MEMBER AND NAME 2:116.

      ID       PARENT   IDS      SEX    TWIN   AFF        M4      
 
   1  216                        2             2          3-3       

 PEDIGREE NUMBER 233 HAS 1 MEMBER AND NAME 2:117.

      ID       PARENT   IDS      SEX    TWIN   AFF        M4      
 
   1  217                        1                        3-5       

 PEDIGREE NUMBER 234 HAS 1 MEMBER AND NAME 2:118.

      ID       PARENT   IDS      SEX    TWIN   AFF        M4      
 
   1  218                        2                        2-2       

 PEDIGREE NUMBER 235 HAS 1 MEMBER AND NAME 2:119.

      ID       PARENT   IDS      SEX    TWIN   AFF        M4      
 
   1  219                        1                        3-3       

 PEDIGREE NUMBER 236 HAS 1 MEMBER AND NAME 2:120.

      ID       PARENT   IDS      SEX    TWIN   AFF        M4      
 
   1  220                        2                        2-3       

 PEDIGREE NUMBER 237 HAS 1 MEMBER AND NAME 2:121.

      ID       PARENT   IDS      SEX    TWIN   AFF        M4      
 
   1  221                        1                        3-4       

 PEDIGREE NUMBER 238 HAS 1 MEMBER AND NAME 2:122.

      ID       PARENT   IDS      SEX    TWIN   AFF        M4      
 
   1  222                        2             2          3-3       

 PEDIGREE NUMBER 239 HAS 1 MEMBER AND NAME 2:123.

      ID       PARENT   IDS      SEX    TWIN   AFF        M4      
 
   1  223                        2                        2-3       

 PEDIGREE NUMBER 240 HAS 1 MEMBER AND NAME 2:124.

      ID       PARENT   IDS      SEX    TWIN   AFF        M4      
 
   1  224                        1                                  

 PEDIGREE NUMBER 241 HAS 1 MEMBER AND NAME 2:125.

      ID       PARENT   IDS      SEX    TWIN   AFF        M4      
 
   1  225                        2                                  

 PEDIGREE NUMBER 242 HAS 1 MEMBER AND NAME 2:126.

      ID       PARENT   IDS      SEX    TWIN   AFF        M4      
 
   1  226                        2             2                    

 PEDIGREE NUMBER 243 HAS 1 MEMBER AND NAME 2:127.

      ID       PARENT   IDS      SEX    TWIN   AFF        M4      
 
   1  227                        2             2                    

 PEDIGREE NUMBER 244 HAS 1 MEMBER AND NAME 2:128.

      ID       PARENT   IDS      SEX    TWIN   AFF        M4      
 
   1  228                        1                                  

 PEDIGREE NUMBER 245 HAS 1 MEMBER AND NAME 2:129.

      ID       PARENT   IDS      SEX    TWIN   AFF        M4      
 
   1  229                        1             1                    

 PEDIGREE NUMBER 246 HAS 1 MEMBER AND NAME 2:130.

      ID       PARENT   IDS      SEX    TWIN   AFF        M4      
 
   1  230                        2             2                    

 PEDIGREE NUMBER 247 HAS 1 MEMBER AND NAME 2:131.

      ID       PARENT   IDS      SEX    TWIN   AFF        M4      
 
   1  231                        2             2                    

 PEDIGREE NUMBER 248 HAS 1 MEMBER AND NAME 2:132.

      ID       PARENT   IDS      SEX    TWIN   AFF        M4      
 
   1  232                        1             1                    

 PEDIGREE NUMBER 249 HAS 1 MEMBER AND NAME 2:133.

      ID       PARENT   IDS      SEX    TWIN   AFF        M4      
 
   1  233                        1                                  

 PEDIGREE NUMBER 250 HAS 1 MEMBER AND NAME 2:134.

      ID       PARENT   IDS      SEX    TWIN   AFF        M4      
 
   1  234                        2                                  

 PEDIGREE NUMBER 251 HAS 1 MEMBER AND NAME 2:135.

      ID       PARENT   IDS      SEX    TWIN   AFF        M4      
 
   1  235                        1             1                    

 PEDIGREE NUMBER 252 HAS 1 MEMBER AND NAME 2:136.

      ID       PARENT   IDS      SEX    TWIN   AFF        M4      
 
   1  236                        1                                  

 PEDIGREE NUMBER 253 HAS 1 MEMBER AND NAME 2:137.

      ID       PARENT   IDS      SEX    TWIN   AFF        M4      
 
   1  237                        2                                  

 PEDIGREE NUMBER 254 HAS 1 MEMBER AND NAME 2:138.

      ID       PARENT   IDS      SEX    TWIN   AFF        M4      
 
   1  238                        1             1                    

 PEDIGREE NUMBER 255 HAS 1 MEMBER AND NAME 2:139.

      ID       PARENT   IDS      SEX    TWIN   AFF        M4      
 
   1  239                        1             1                    

 PEDIGREE NUMBER 256 HAS 1 MEMBER AND NAME 2:140.

      ID       PARENT   IDS      SEX    TWIN   AFF        M4      
 
   1  240                        2             2                    

 PEDIGREE NUMBER 257 HAS 1 MEMBER AND NAME 2:141.

      ID       PARENT   IDS      SEX    TWIN   AFF        M4      
 
   1  241                        2             2                    

 PEDIGREE NUMBER 258 HAS 1 MEMBER AND NAME 2:142.

      ID       PARENT   IDS      SEX    TWIN   AFF        M4      
 
   1  242                        1             1                    

 PEDIGREE NUMBER 259 HAS 1 MEMBER AND NAME 2:143.

      ID       PARENT   IDS      SEX    TWIN   AFF        M4      
 
   1  243                        1             1                    

 PEDIGREE NUMBER 260 HAS 1 MEMBER AND NAME 2:144.

      ID       PARENT   IDS      SEX    TWIN   AFF        M4      
 
   1  244                        2             2                    

 PEDIGREE NUMBER 261 HAS 1 MEMBER AND NAME 2:145.

      ID       PARENT   IDS      SEX    TWIN   AFF        M4      
 
   1  245                        2             2                    

 PEDIGREE NUMBER 262 HAS 1 MEMBER AND NAME 2:146.

      ID       PARENT   IDS      SEX    TWIN   AFF        M4      
 
   1  246                        1             2                    

 PEDIGREE NUMBER 263 HAS 1 MEMBER AND NAME 2:147.

      ID       PARENT   IDS      SEX    TWIN   AFF        M4      
 
   1  247                        1             2                    

 PEDIGREE NUMBER 264 HAS 1 MEMBER AND NAME 2:148.

      ID       PARENT   IDS      SEX    TWIN   AFF        M4      
 
   1  248                        2                                  

 PEDIGREE NUMBER 265 HAS 1 MEMBER AND NAME 2:149.

      ID       PARENT   IDS      SEX    TWIN   AFF        M4      
 
   1  249                        2             2                    

 PEDIGREE NUMBER 266 HAS 1 MEMBER AND NAME 2:150.

      ID       PARENT   IDS      SEX    TWIN   AFF        M4      
 
   1  250                        1                                  

 PEDIGREE NUMBER 267 HAS 1 MEMBER AND NAME 2:151.

      ID       PARENT   IDS      SEX    TWIN   AFF        M4      
 
   1  251                        2             2                    

 PEDIGREE NUMBER 268 HAS 1 MEMBER AND NAME 2:152.

      ID       PARENT   IDS      SEX    TWIN   AFF        M4      
 
   1  252                        2                                  

 PEDIGREE NUMBER 269 HAS 1 MEMBER AND NAME 2:153.

      ID       PARENT   IDS      SEX    TWIN   AFF        M4      
 
   1  253                        1                                  

 PEDIGREE NUMBER 270 HAS 1 MEMBER AND NAME 2:154.

      ID       PARENT   IDS      SEX    TWIN   AFF        M4      
 
   1  254                        1             2                    

 PEDIGREE NUMBER 271 HAS 1 MEMBER AND NAME 2:155.

      ID       PARENT   IDS      SEX    TWIN   AFF        M4      
 
   1  255                        2             1                    

 PEDIGREE NUMBER 272 HAS 1 MEMBER AND NAME 2:156.

      ID       PARENT   IDS      SEX    TWIN   AFF        M4      
 
   1  256                        1             1                    

 PEDIGREE NUMBER 273 HAS 1 MEMBER AND NAME 2:157.

      ID       PARENT   IDS      SEX    TWIN   AFF        M4      
 
   1  257                        2             1                    

 PEDIGREE NUMBER 274 HAS 1 MEMBER AND NAME 2:158.

      ID       PARENT   IDS      SEX    TWIN   AFF        M4      
 
   1  258                        1             1                    

 PEDIGREE NUMBER 275 HAS 1 MEMBER AND NAME 2:159.

      ID       PARENT   IDS      SEX    TWIN   AFF        M4      
 
   1  259                        2             2                    

 PEDIGREE NUMBER 276 HAS 1 MEMBER AND NAME 2:160.

      ID       PARENT   IDS      SEX    TWIN   AFF        M4      
 
   1  260                        2                                  

 PEDIGREE NUMBER 277 HAS 1 MEMBER AND NAME 2:161.

      ID       PARENT   IDS      SEX    TWIN   AFF        M4      
 
   1  261                        1             1                    

 PEDIGREE NUMBER 278 HAS 1 MEMBER AND NAME 2:162.

      ID       PARENT   IDS      SEX    TWIN   AFF        M4      
 
   1  262                        2             2                    

 PEDIGREE NUMBER 279 HAS 1 MEMBER AND NAME 2:163.

      ID       PARENT   IDS      SEX    TWIN   AFF        M4      
 
   1  263                        1             2                    

 PEDIGREE NUMBER 280 HAS 1 MEMBER AND NAME 2:164.

      ID       PARENT   IDS      SEX    TWIN   AFF        M4      
 
   1  264                        1             2                    

 PEDIGREE NUMBER 281 HAS 1 MEMBER AND NAME 2:165.

      ID       PARENT   IDS      SEX    TWIN   AFF        M4      
 
   1  265                        1                                  

 PEDIGREE NUMBER 282 HAS 1 MEMBER AND NAME 2:166.

      ID       PARENT   IDS      SEX    TWIN   AFF        M4      
 
   1  266                        1                                  

 PEDIGREE NUMBER 283 HAS 1 MEMBER AND NAME 2:167.

      ID       PARENT   IDS      SEX    TWIN   AFF        M4      
 
   1  267                        2                                  

 PEDIGREE NUMBER 284 HAS 1 MEMBER AND NAME 2:168.

      ID       PARENT   IDS      SEX    TWIN   AFF        M4      
 
   1  268                        1                                  

 PEDIGREE NUMBER 285 HAS 1 MEMBER AND NAME 2:169.

      ID       PARENT   IDS      SEX    TWIN   AFF        M4      
 
   1  269                        2             2                    

 PEDIGREE NUMBER 286 HAS 1 MEMBER AND NAME 2:170.

      ID       PARENT   IDS      SEX    TWIN   AFF        M4      
 
   1  270                        1                                  

 PEDIGREE NUMBER 287 HAS 1 MEMBER AND NAME 2:171.

      ID       PARENT   IDS      SEX    TWIN   AFF        M4      
 
   1  271                        1             1                    

 PEDIGREE NUMBER 288 HAS 1 MEMBER AND NAME 2:172.

      ID       PARENT   IDS      SEX    TWIN   AFF        M4      
 
   1  272                        2             1                    

 PEDIGREE NUMBER 289 HAS 1 MEMBER AND NAME 2:173.

      ID       PARENT   IDS      SEX    TWIN   AFF        M4      
 
   1  273                        1                                  

 PEDIGREE NUMBER 290 HAS 1 MEMBER AND NAME 2:174.

      ID       PARENT   IDS      SEX    TWIN   AFF        M4      
 
   1  274                        2             2                    

 PEDIGREE NUMBER 291 HAS 1 MEMBER AND NAME 2:175.

      ID       PARENT   IDS      SEX    TWIN   AFF        M4      
 
   1  275                        2             2                    

 PEDIGREE NUMBER 292 HAS 1 MEMBER AND NAME 2:176.

      ID       PARENT   IDS      SEX    TWIN   AFF        M4      
 
   1  276                        1             2                    

 PEDIGREE NUMBER 293 HAS 1 MEMBER AND NAME 2:177.

      ID       PARENT   IDS      SEX    TWIN   AFF        M4      
 
   1  277                        2                                  

 PEDIGREE NUMBER 294 HAS 1 MEMBER AND NAME 2:178.

      ID       PARENT   IDS      SEX    TWIN   AFF        M4      
 
   1  278                        2                                  

 PEDIGREE NUMBER 295 HAS 1 MEMBER AND NAME 2:179.

      ID       PARENT   IDS      SEX    TWIN   AFF        M4      
 
   1  279                        1                                  

 PEDIGREE NUMBER 296 HAS 1 MEMBER AND NAME 2:180.

      ID       PARENT   IDS      SEX    TWIN   AFF        M4      
 
   1  280                        2             1                    

 PEDIGREE NUMBER 297 HAS 1 MEMBER AND NAME 2:181.

      ID       PARENT   IDS      SEX    TWIN   AFF        M4      
 
   1  281                        1                                  

 PEDIGREE NUMBER 298 HAS 1 MEMBER AND NAME 2:182.

      ID       PARENT   IDS      SEX    TWIN   AFF        M4      
 
   1  282                        2                                  

 PEDIGREE NUMBER 299 HAS 1 MEMBER AND NAME 2:183.

      ID       PARENT   IDS      SEX    TWIN   AFF        M4      
 
   1  283                        1                                  

 PEDIGREE NUMBER 300 HAS 1 MEMBER AND NAME 2:184.

      ID       PARENT   IDS      SEX    TWIN   AFF        M4      
 
   1  284                        2                                  

 PEDIGREE NUMBER 301 HAS 1 MEMBER AND NAME 2:185.

      ID       PARENT   IDS      SEX    TWIN   AFF        M4      
 
   1  285                        2             1                    

 PEDIGREE NUMBER 302 HAS 1 MEMBER AND NAME 2:186.

      ID       PARENT   IDS      SEX    TWIN   AFF        M4      
 
   1  286                        2                                  

 PEDIGREE NUMBER 303 HAS 1 MEMBER AND NAME 2:187.

      ID       PARENT   IDS      SEX    TWIN   AFF        M4      
 
   1  287                        1                                  

 PEDIGREE NUMBER 304 HAS 1 MEMBER AND NAME 2:188.

      ID       PARENT   IDS      SEX    TWIN   AFF        M4      
 
   1  288                        2             2                    

 PEDIGREE NUMBER 305 HAS 1 MEMBER AND NAME 2:189.

      ID       PARENT   IDS      SEX    TWIN   AFF        M4      
 
   1  289                        2             2                    

 PEDIGREE NUMBER 306 HAS 1 MEMBER AND NAME 2:190.

      ID       PARENT   IDS      SEX    TWIN   AFF        M4      
 
   1  290                        1                                  

 PEDIGREE NUMBER 307 HAS 1 MEMBER AND NAME 2:191.

      ID       PARENT   IDS      SEX    TWIN   AFF        M4      
 
   1  291                        2             2                    

 PEDIGREE NUMBER 308 HAS 1 MEMBER AND NAME 2:192.

      ID       PARENT   IDS      SEX    TWIN   AFF        M4      
 
   1  292                        2                                  

 PEDIGREE NUMBER 309 HAS 1 MEMBER AND NAME 2:193.

      ID       PARENT   IDS      SEX    TWIN   AFF        M4      
 
   1  293                        1             2                    

 PEDIGREE NUMBER 310 HAS 1 MEMBER AND NAME 2:194.

      ID       PARENT   IDS      SEX    TWIN   AFF        M4      
 
   1  294                        1             2                    

 PEDIGREE NUMBER 311 HAS 1 MEMBER AND NAME 2:195.

      ID       PARENT   IDS      SEX    TWIN   AFF        M4      
 
   1  295                        1                                  

 PEDIGREE NUMBER 312 HAS 1 MEMBER AND NAME 2:196.

      ID       PARENT   IDS      SEX    TWIN   AFF        M4      
 
   1  296                        2             2                    

 PEDIGREE NUMBER 313 HAS 1 MEMBER AND NAME 2:197.

      ID       PARENT   IDS      SEX    TWIN   AFF        M4      
 
   1  297                        2             2                    

 PEDIGREE NUMBER 314 HAS 1 MEMBER AND NAME 2:198.

      ID       PARENT   IDS      SEX    TWIN   AFF        M4      
 
   1  298                        1             2                    

 PEDIGREE NUMBER 315 HAS 1 MEMBER AND NAME 2:199.

      ID       PARENT   IDS      SEX    TWIN   AFF        M4      
 
   1  299                        2                                  

 PEDIGREE NUMBER 316 HAS 1 MEMBER AND NAME 2:200.

      ID       PARENT   IDS      SEX    TWIN   AFF        M4      
 
   1  300                        2             2                    

 PEDIGREE NUMBER 317 HAS 1 MEMBER AND NAME 2:201.

      ID       PARENT   IDS      SEX    TWIN   AFF        M4      
 
   1  301                        2             2                    

 PEDIGREE NUMBER 318 HAS 1 MEMBER AND NAME 2:202.

      ID       PARENT   IDS      SEX    TWIN   AFF        M4      
 
   1  302                        2             2                    

 PEDIGREE NUMBER 319 HAS 1 MEMBER AND NAME 2:203.

      ID       PARENT   IDS      SEX    TWIN   AFF        M4      
 
   1  303                        1             2                    

 PEDIGREE NUMBER 320 HAS 1 MEMBER AND NAME 2:204.

      ID       PARENT   IDS      SEX    TWIN   AFF        M4      
 
   1  304                        1             2                    

 PEDIGREE NUMBER 321 HAS 1 MEMBER AND NAME 2:205.

      ID       PARENT   IDS      SEX    TWIN   AFF        M4      
 
   1  305                        1             2                    

 PEDIGREE NUMBER 322 HAS 1 MEMBER AND NAME 2:206.

      ID       PARENT   IDS      SEX    TWIN   AFF        M4      
 
   1  306                        2             2                    

 PEDIGREE NUMBER 323 HAS 1 MEMBER AND NAME 2:207.

      ID       PARENT   IDS      SEX    TWIN   AFF        M4      
 
   1  307                        2                                  

 PEDIGREE NUMBER 324 HAS 1 MEMBER AND NAME 2:208.

      ID       PARENT   IDS      SEX    TWIN   AFF        M4      
 
   1  308                        2             1                    

 PEDIGREE NUMBER 325 HAS 1 MEMBER AND NAME 2:209.

      ID       PARENT   IDS      SEX    TWIN   AFF        M4      
 
   1  309                        2                                  

 PEDIGREE NUMBER 326 HAS 1 MEMBER AND NAME 2:210.

      ID       PARENT   IDS      SEX    TWIN   AFF        M4      
 
   1  310                        1                                  

 PEDIGREE NUMBER 327 HAS 1 MEMBER AND NAME 2:211.

      ID       PARENT   IDS      SEX    TWIN   AFF        M4      
 
   1  311                        1                                  

 PEDIGREE NUMBER 328 HAS 1 MEMBER AND NAME 2:212.

      ID       PARENT   IDS      SEX    TWIN   AFF        M4      
 
   1  312                        2                                  

 PEDIGREE NUMBER 329 HAS 1 MEMBER AND NAME 2:213.

      ID       PARENT   IDS      SEX    TWIN   AFF        M4      
 
   1  313                        1                        2-3       

 PEDIGREE NUMBER 330 HAS 1 MEMBER AND NAME 2:214.

      ID       PARENT   IDS      SEX    TWIN   AFF        M4      
 
   1  314                        2                        2-3       

 PEDIGREE NUMBER 331 HAS 1 MEMBER AND NAME 2:215.

      ID       PARENT   IDS      SEX    TWIN   AFF        M4      
 
   1  315                        2                        3-3       

 PEDIGREE NUMBER 332 HAS 1 MEMBER AND NAME 2:216.

      ID       PARENT   IDS      SEX    TWIN   AFF        M4      
 
   1  316                        2             2          2-3       

 PEDIGREE NUMBER 333 HAS 1 MEMBER AND NAME 2:217.

      ID       PARENT   IDS      SEX    TWIN   AFF        M4      
 
   1  317                        1                                  

 PEDIGREE NUMBER 334 HAS 1 MEMBER AND NAME 2:218.

      ID       PARENT   IDS      SEX    TWIN   AFF        M4      
 
   1  318                        1                        2-3       

 PEDIGREE NUMBER 335 HAS 1 MEMBER AND NAME 2:219.

      ID       PARENT   IDS      SEX    TWIN   AFF        M4      
 
   1  319                        2                        2-3       

 PEDIGREE NUMBER 336 HAS 1 MEMBER AND NAME 2:220.

      ID       PARENT   IDS      SEX    TWIN   AFF        M4      
 
   1  320                        2             2          2-2       

 PEDIGREE NUMBER 337 HAS 1 MEMBER AND NAME 2:221.

      ID       PARENT   IDS      SEX    TWIN   AFF        M4      
 
   1  321                        1             2          3-3       

 PEDIGREE NUMBER 338 HAS 1 MEMBER AND NAME 2:222.

      ID       PARENT   IDS      SEX    TWIN   AFF        M4      
 
   1  322                        1             2          2-2       

 PEDIGREE NUMBER 339 HAS 1 MEMBER AND NAME 2:223.

      ID       PARENT   IDS      SEX    TWIN   AFF        M4      
 
   1  323                        2             2          3-3       

 PEDIGREE NUMBER 340 HAS 1 MEMBER AND NAME 2:224.

      ID       PARENT   IDS      SEX    TWIN   AFF        M4      
 
   1  324                        2                        3-3       

 PEDIGREE NUMBER 341 HAS 1 MEMBER AND NAME 2:225.

      ID       PARENT   IDS      SEX    TWIN   AFF        M4      
 
   1  325                        1                        2-3       

 PEDIGREE NUMBER 342 HAS 1 MEMBER AND NAME 2:226.

      ID       PARENT   IDS      SEX    TWIN   AFF        M4      
 
   1  326                        1                        2-3       

 PEDIGREE NUMBER 343 HAS 1 MEMBER AND NAME 2:227.

      ID       PARENT   IDS      SEX    TWIN   AFF        M4      
 
   1  327                        1                                  

 PEDIGREE NUMBER 344 HAS 1 MEMBER AND NAME 2:228.

      ID       PARENT   IDS      SEX    TWIN   AFF        M4      
 
   1  328                        2             1                    

 PEDIGREE NUMBER 345 HAS 1 MEMBER AND NAME 2:229.

      ID       PARENT   IDS      SEX    TWIN   AFF        M4      
 
   1  329                        1             2          2-2       

 PEDIGREE NUMBER 346 HAS 1 MEMBER AND NAME 2:230.

      ID       PARENT   IDS      SEX    TWIN   AFF        M4      
 
   1  330                        2             2          2-2       

 PEDIGREE NUMBER 347 HAS 1 MEMBER AND NAME 2:231.

      ID       PARENT   IDS      SEX    TWIN   AFF        M4      
 
   1  331                        1             1          2-3       

 PEDIGREE NUMBER 348 HAS 1 MEMBER AND NAME 2:232.

      ID       PARENT   IDS      SEX    TWIN   AFF        M4      
 
   1  332                        2             2          2-2       

 PEDIGREE NUMBER 349 HAS 1 MEMBER AND NAME 2:233.

      ID       PARENT   IDS      SEX    TWIN   AFF        M4      
 
   1  333                        2             2          2-2       

 PEDIGREE NUMBER 350 HAS 1 MEMBER AND NAME 2:234.

      ID       PARENT   IDS      SEX    TWIN   AFF        M4      
 
   1  334                        2             1          2-2       

 PEDIGREE NUMBER 351 HAS 1 MEMBER AND NAME 2:235.

      ID       PARENT   IDS      SEX    TWIN   AFF        M4      
 
   1  335                        2             2          2-3       

 PEDIGREE NUMBER 352 HAS 1 MEMBER AND NAME 2:236.

      ID       PARENT   IDS      SEX    TWIN   AFF        M4      
 
   1  336                        2             1          2-2       

 PEDIGREE NUMBER 353 HAS 1 MEMBER AND NAME 2:237.

      ID       PARENT   IDS      SEX    TWIN   AFF        M4      
 
   1  337                        2             2          2-2       

 PEDIGREE NUMBER 354 HAS 1 MEMBER AND NAME 2:238.

      ID       PARENT   IDS      SEX    TWIN   AFF        M4      
 
   1  338                        2             2          2-2       

 PEDIGREE NUMBER 355 HAS 1 MEMBER AND NAME 2:239.

      ID       PARENT   IDS      SEX    TWIN   AFF        M4      
 
   1  339                        2             2          2-3       

 PEDIGREE NUMBER 356 HAS 1 MEMBER AND NAME 2:240.

      ID       PARENT   IDS      SEX    TWIN   AFF        M4      
 
   1  340                        1                        2-2       

 PEDIGREE NUMBER 357 HAS 1 MEMBER AND NAME 2:241.

      ID       PARENT   IDS      SEX    TWIN   AFF        M4      
 
   1  341                        2                                  

 PEDIGREE NUMBER 358 HAS 1 MEMBER AND NAME 2:242.

      ID       PARENT   IDS      SEX    TWIN   AFF        M4      
 
   1  342                        1                                  

 PEDIGREE NUMBER 359 HAS 1 MEMBER AND NAME 2:243.

      ID       PARENT   IDS      SEX    TWIN   AFF        M4      
 
   1  343                        2                                  

 PEDIGREE NUMBER 360 HAS 1 MEMBER AND NAME 2:244.

      ID       PARENT   IDS      SEX    TWIN   AFF        M4      
 
   1  344                        1                                  

 PEDIGREE NUMBER 361 HAS 1 MEMBER AND NAME 2:245.

      ID       PARENT   IDS      SEX    TWIN   AFF        M4      
 
   1  345                        1                                  

 PEDIGREE NUMBER 362 HAS 1 MEMBER AND NAME 2:246.

      ID       PARENT   IDS      SEX    TWIN   AFF        M4      
 
   1  346                        2                                  

 PEDIGREE NUMBER 363 HAS 1 MEMBER AND NAME 2:247.

      ID       PARENT   IDS      SEX    TWIN   AFF        M4      
 
   1  347                        2                                  

 PEDIGREE NUMBER 364 HAS 1 MEMBER AND NAME 2:248.

      ID       PARENT   IDS      SEX    TWIN   AFF        M4      
 
   1  348                        1                                  

 PEDIGREE NUMBER 365 HAS 1 MEMBER AND NAME 2:249.

      ID       PARENT   IDS      SEX    TWIN   AFF        M4      
 
   1  349                        1                                  

 PEDIGREE NUMBER 366 HAS 1 MEMBER AND NAME 2:250.

      ID       PARENT   IDS      SEX    TWIN   AFF        M4      
 
   1  350                        2                                  

 PEDIGREE NUMBER 367 HAS 1 MEMBER AND NAME 2:251.

      ID       PARENT   IDS      SEX    TWIN   AFF        M4      
 
   1  351                        1                                  

 PEDIGREE NUMBER 368 HAS 1 MEMBER AND NAME 2:252.

      ID       PARENT   IDS      SEX    TWIN   AFF        M4      
 
   1  352                        2                                  

 PEDIGREE NUMBER 369 HAS 1 MEMBER AND NAME 2:253.

      ID       PARENT   IDS      SEX    TWIN   AFF        M4      
 
   1  353                        2                                  

 PEDIGREE NUMBER 370 HAS 1 MEMBER AND NAME 2:254.

      ID       PARENT   IDS      SEX    TWIN   AFF        M4      
 
   1  354                        2                                  

 PEDIGREE NUMBER 371 HAS 1 MEMBER AND NAME 2:255.

      ID       PARENT   IDS      SEX    TWIN   AFF        M4      
 
   1  355                        1                        2-3       

 PEDIGREE NUMBER 372 HAS 1 MEMBER AND NAME 2:256.

      ID       PARENT   IDS      SEX    TWIN   AFF        M4      
 
   1  356                        2                                  

 PEDIGREE NUMBER 373 HAS 1 MEMBER AND NAME 2:257.

      ID       PARENT   IDS      SEX    TWIN   AFF        M4      
 
   1  357                        1                        2-4       

 PEDIGREE NUMBER 374 HAS 1 MEMBER AND NAME 2:258.

      ID       PARENT   IDS      SEX    TWIN   AFF        M4      
 
   1  358                        1                        2-4       

 PEDIGREE NUMBER 375 HAS 1 MEMBER AND NAME 2:259.

      ID       PARENT   IDS      SEX    TWIN   AFF        M4      
 
   1  359                        2                        2-2       

 PEDIGREE NUMBER 376 HAS 1 MEMBER AND NAME 2:260.

      ID       PARENT   IDS      SEX    TWIN   AFF        M4      
 
   1  360                        1                                  

 PEDIGREE NUMBER 377 HAS 1 MEMBER AND NAME 2:261.

      ID       PARENT   IDS      SEX    TWIN   AFF        M4      
 
   1  361                        2                                  

 PEDIGREE NUMBER 378 HAS 1 MEMBER AND NAME 2:262.

      ID       PARENT   IDS      SEX    TWIN   AFF        M4      
 
   1  362                        2                        2-3       

 PEDIGREE NUMBER 379 HAS 1 MEMBER AND NAME 2:263.

      ID       PARENT   IDS      SEX    TWIN   AFF        M4      
 
   1  363                        2             2          2-2       

 PEDIGREE NUMBER 380 HAS 1 MEMBER AND NAME 2:264.

      ID       PARENT   IDS      SEX    TWIN   AFF        M4      
 
   1  364                        1                                  

 PEDIGREE NUMBER 381 HAS 1 MEMBER AND NAME 2:265.

      ID       PARENT   IDS      SEX    TWIN   AFF        M4      
 
   1  365                        2                                  

 PEDIGREE NUMBER 382 HAS 1 MEMBER AND NAME 2:266.

      ID       PARENT   IDS      SEX    TWIN   AFF        M4      
 
   1  366                        2             2                    

 PEDIGREE NUMBER 383 HAS 1 MEMBER AND NAME 2:267.

      ID       PARENT   IDS      SEX    TWIN   AFF        M4      
 
   1  367                        2             2                    

 PEDIGREE NUMBER 384 HAS 1 MEMBER AND NAME 2:268.

      ID       PARENT   IDS      SEX    TWIN   AFF        M4      
 
   1  368                        1             1                    

 PEDIGREE NUMBER 385 HAS 1 MEMBER AND NAME 2:269.

      ID       PARENT   IDS      SEX    TWIN   AFF        M4      
 
   1  369                        1                                  

 PEDIGREE NUMBER 386 HAS 1 MEMBER AND NAME 2:270.

      ID       PARENT   IDS      SEX    TWIN   AFF        M4      
 
   1  370                        1             2                    

 PEDIGREE NUMBER 387 HAS 1 MEMBER AND NAME 2:271.

      ID       PARENT   IDS      SEX    TWIN   AFF        M4      
 
   1  371                        1             1                    

 PEDIGREE NUMBER 388 HAS 1 MEMBER AND NAME 2:272.

      ID       PARENT   IDS      SEX    TWIN   AFF        M4      
 
   1  372                        2                                  

 PEDIGREE NUMBER 389 HAS 1 MEMBER AND NAME 2:273.

      ID       PARENT   IDS      SEX    TWIN   AFF        M4      
 
   1  373                        1             2                    

 PEDIGREE NUMBER 390 HAS 1 MEMBER AND NAME 2:274.

      ID       PARENT   IDS      SEX    TWIN   AFF        M4      
 
   1  374                        2             2                    

 PEDIGREE NUMBER 391 HAS 1 MEMBER AND NAME 2:275.

      ID       PARENT   IDS      SEX    TWIN   AFF        M4      
 
   1  375                        2             2                    

 PEDIGREE NUMBER 392 HAS 1 MEMBER AND NAME 2:276.

      ID       PARENT   IDS      SEX    TWIN   AFF        M4      
 
   1  376                        1                                  

 PEDIGREE NUMBER 393 HAS 1 MEMBER AND NAME 2:277.

      ID       PARENT   IDS      SEX    TWIN   AFF        M4      
 
   1  377                        2                                  

 PEDIGREE NUMBER 394 HAS 1 MEMBER AND NAME 2:278.

      ID       PARENT   IDS      SEX    TWIN   AFF        M4      
 
   1  378                        2                                  

 PEDIGREE NUMBER 395 HAS 1 MEMBER AND NAME 2:279.

      ID       PARENT   IDS      SEX    TWIN   AFF        M4      
 
   1  379                        1             1                    

 PEDIGREE NUMBER 396 HAS 1 MEMBER AND NAME 2:280.

      ID       PARENT   IDS      SEX    TWIN   AFF        M4      
 
   1  380                        1             2                    

 PEDIGREE NUMBER 397 HAS 1 MEMBER AND NAME 2:281.

      ID       PARENT   IDS      SEX    TWIN   AFF        M4      
 
   1  381                        2             2                    

 PEDIGREE NUMBER 398 HAS 1 MEMBER AND NAME 2:282.

      ID       PARENT   IDS      SEX    TWIN   AFF        M4      
 
   1  382                        1             1                    

 PEDIGREE NUMBER 399 HAS 1 MEMBER AND NAME 2:283.

      ID       PARENT   IDS      SEX    TWIN   AFF        M4      
 
   1  383                        2             2                    

 PEDIGREE NUMBER 400 HAS 1 MEMBER AND NAME 2:284.

      ID       PARENT   IDS      SEX    TWIN   AFF        M4      
 
   1  384                        2                                  

 PEDIGREE NUMBER 401 HAS 1 MEMBER AND NAME 2:285.

      ID       PARENT   IDS      SEX    TWIN   AFF        M4      
 
   1  385                        2                                  

 PEDIGREE NUMBER 402 HAS 1 MEMBER AND NAME 2:286.

      ID       PARENT   IDS      SEX    TWIN   AFF        M4      
 
   1  386                        1                                  

 PEDIGREE NUMBER 403 HAS 1 MEMBER AND NAME 2:287.

      ID       PARENT   IDS      SEX    TWIN   AFF        M4      
 
   1  387                        1                                  

 PEDIGREE NUMBER 404 HAS 1 MEMBER AND NAME 2:288.

      ID       PARENT   IDS      SEX    TWIN   AFF        M4      
 
   1  388                        2             2                    

 PEDIGREE NUMBER 405 HAS 1 MEMBER AND NAME 2:289.

      ID       PARENT   IDS      SEX    TWIN   AFF        M4      
 
   1  389                        2             2                    

 PEDIGREE NUMBER 406 HAS 1 MEMBER AND NAME 2:290.

      ID       PARENT   IDS      SEX    TWIN   AFF        M4      
 
   1  390                        1                                  

 PEDIGREE NUMBER 407 HAS 1 MEMBER AND NAME 2:291.

      ID       PARENT   IDS      SEX    TWIN   AFF        M4      
 
   1  391                        2             2                    

 PEDIGREE NUMBER 408 HAS 1 MEMBER AND NAME 2:292.

      ID       PARENT   IDS      SEX    TWIN   AFF        M4      
 
   1  392                        1                        2-2       

 PEDIGREE NUMBER 409 HAS 1 MEMBER AND NAME 2:293.

      ID       PARENT   IDS      SEX    TWIN   AFF        M4      
 
   1  393                        2                        2-3       

 PEDIGREE NUMBER 410 HAS 1 MEMBER AND NAME 2:294.

      ID       PARENT   IDS      SEX    TWIN   AFF        M4      
 
   1  394                        2             2          2-2       

 PEDIGREE NUMBER 411 HAS 1 MEMBER AND NAME 2:295.

      ID       PARENT   IDS      SEX    TWIN   AFF        M4      
 
   1  395                        2             2          2-3       

 PEDIGREE NUMBER 412 HAS 1 MEMBER AND NAME 2:296.

      ID       PARENT   IDS      SEX    TWIN   AFF        M4      
 
   1  396                        1                        2-3       

 PEDIGREE NUMBER 413 HAS 1 MEMBER AND NAME 2:297.

      ID       PARENT   IDS      SEX    TWIN   AFF        M4      
 
   1  397                        1                                  

 PEDIGREE NUMBER 414 HAS 1 MEMBER AND NAME 2:298.

      ID       PARENT   IDS      SEX    TWIN   AFF        M4      
 
   1  398                        2                                  

 PEDIGREE NUMBER 415 HAS 1 MEMBER AND NAME 2:299.

      ID       PARENT   IDS      SEX    TWIN   AFF        M4      
 
   1  399                        1             2                    

 PEDIGREE NUMBER 416 HAS 1 MEMBER AND NAME 2:300.

      ID       PARENT   IDS      SEX    TWIN   AFF        M4      
 
   1  400                        2             2                    

 PEDIGREE NUMBER 417 HAS 1 MEMBER AND NAME 2:369.

      ID       PARENT   IDS      SEX    TWIN   AFF        M4      
 
   1  469                        2             2          2-3       

 PEDIGREE NUMBER 418 HAS 1 MEMBER AND NAME 2:370.

      ID       PARENT   IDS      SEX    TWIN   AFF        M4      
 
   1  470                        2             2          2-2       

 PEDIGREE NUMBER 419 HAS 1 MEMBER AND NAME 2:371.

      ID       PARENT   IDS      SEX    TWIN   AFF        M4      
 
   1  471                        2             2          2-2       

 PEDIGREE NUMBER 420 HAS 1 MEMBER AND NAME 2:372.

      ID       PARENT   IDS      SEX    TWIN   AFF        M4      
 
   1  472                        1             1          3-5       

 PEDIGREE NUMBER 421 HAS 1 MEMBER AND NAME 2:373.

      ID       PARENT   IDS      SEX    TWIN   AFF        M4      
 
   1  473                        2             2          2-3       

 PEDIGREE NUMBER 422 HAS 1 MEMBER AND NAME 2:374.

      ID       PARENT   IDS      SEX    TWIN   AFF        M4      
 
   1  474                        1                        3-5       

 PEDIGREE NUMBER 423 HAS 1 MEMBER AND NAME 2:375.

      ID       PARENT   IDS      SEX    TWIN   AFF        M4      
 
   1  475                        2             2          2-3       

 PEDIGREE NUMBER 424 HAS 1 MEMBER AND NAME 2:376.

      ID       PARENT   IDS      SEX    TWIN   AFF        M4      
 
   1  476                        2             2          2-3       

 PEDIGREE NUMBER 425 HAS 1 MEMBER AND NAME 2:377.

      ID       PARENT   IDS      SEX    TWIN   AFF        M4      
 
   1  477                        1             2                    

 PEDIGREE NUMBER 426 HAS 1 MEMBER AND NAME 2:378.

      ID       PARENT   IDS      SEX    TWIN   AFF        M4      
 
   1  478                        2                        3-5       

 PEDIGREE NUMBER 427 HAS 1 MEMBER AND NAME 2:379.

      ID       PARENT   IDS      SEX    TWIN   AFF        M4      
 
   1  479                        2                                  

 PEDIGREE NUMBER 428 HAS 1 MEMBER AND NAME 2:380.

      ID       PARENT   IDS      SEX    TWIN   AFF        M4      
 
   1  480                        1                                  

 PEDIGREE NUMBER 429 HAS 1 MEMBER AND NAME 2:381.

      ID       PARENT   IDS      SEX    TWIN   AFF        M4      
 
   1  481                        1             1          2-2       

 PEDIGREE NUMBER 430 HAS 1 MEMBER AND NAME 2:382.

      ID       PARENT   IDS      SEX    TWIN   AFF        M4      
 
   1  482                        2             2          3-5       

 PEDIGREE NUMBER 431 HAS 1 MEMBER AND NAME 2:383.

      ID       PARENT   IDS      SEX    TWIN   AFF        M4      
 
   1  483                        1             1          2-5       

 PEDIGREE NUMBER 432 HAS 1 MEMBER AND NAME 2:384.

      ID       PARENT   IDS      SEX    TWIN   AFF        M4      
 
   1  484                        1                                  

 PEDIGREE NUMBER 433 HAS 1 MEMBER AND NAME 2:385.

      ID       PARENT   IDS      SEX    TWIN   AFF        M4      
 
   1  485                        1                        2-3       

 PEDIGREE NUMBER 434 HAS 1 MEMBER AND NAME 2:386.

      ID       PARENT   IDS      SEX    TWIN   AFF        M4      
 
   1  486                        2             2          3-3       

 PEDIGREE NUMBER 435 HAS 1 MEMBER AND NAME 2:387.

      ID       PARENT   IDS      SEX    TWIN   AFF        M4      
 
   1  487                        2             2          2-3       

 PEDIGREE NUMBER 436 HAS 1 MEMBER AND NAME 2:388.

      ID       PARENT   IDS      SEX    TWIN   AFF        M4      
 
   1  488                        2                        2-3       

 PEDIGREE NUMBER 437 HAS 1 MEMBER AND NAME 2:436.

      ID       PARENT   IDS      SEX    TWIN   AFF        M4      
 
   1  536                        2             2          3-4       

 PEDIGREE NUMBER 438 HAS 1 MEMBER AND NAME 2:437.

      ID       PARENT   IDS      SEX    TWIN   AFF        M4      
 
   1  537                        1                                  

 PEDIGREE NUMBER 439 HAS 1 MEMBER AND NAME 2:438.

      ID       PARENT   IDS      SEX    TWIN   AFF        M4      
 
   1  538                        2             2          3-3       

 PEDIGREE NUMBER 440 HAS 1 MEMBER AND NAME 2:439.

      ID       PARENT   IDS      SEX    TWIN   AFF        M4      
 
   1  539                        2             2          3-4       

 PEDIGREE NUMBER 441 HAS 1 MEMBER AND NAME 2:440.

      ID       PARENT   IDS      SEX    TWIN   AFF        M4      
 
   1  540                        1             2          3-3       

 PEDIGREE NUMBER 442 HAS 1 MEMBER AND NAME 2:441.

      ID       PARENT   IDS      SEX    TWIN   AFF        M4      
 
   1  541                        2                        2-4       

 PEDIGREE NUMBER 443 HAS 1 MEMBER AND NAME 2:442.

      ID       PARENT   IDS      SEX    TWIN   AFF        M4      
 
   1  542                        1                        1-3       

 PEDIGREE NUMBER 444 HAS 1 MEMBER AND NAME 2:443.

      ID       PARENT   IDS      SEX    TWIN   AFF        M4      
 
   1  543                        2                        3-4       

 PEDIGREE NUMBER 445 HAS 1 MEMBER AND NAME 2:444.

      ID       PARENT   IDS      SEX    TWIN   AFF        M4      
 
   1  544                        1                        1-4       

 PEDIGREE NUMBER 446 HAS 1 MEMBER AND NAME 2:445.

      ID       PARENT   IDS      SEX    TWIN   AFF        M4      
 
   1  545                        1                        3-4       

 PEDIGREE NUMBER 447 HAS 1 MEMBER AND NAME 2:465.

      ID       PARENT   IDS      SEX    TWIN   AFF        M4      
 
   1  565                        2             2          2-3       

 PEDIGREE NUMBER 448 HAS 1 MEMBER AND NAME 2:466.

      ID       PARENT   IDS      SEX    TWIN   AFF        M4      
 
   1  566                        2             2          2-3       

 PEDIGREE NUMBER 449 HAS 1 MEMBER AND NAME 2:467.

      ID       PARENT   IDS      SEX    TWIN   AFF        M4      
 
   1  567                        2             2                    

 PEDIGREE NUMBER 450 HAS 1 MEMBER AND NAME 2:468.

      ID       PARENT   IDS      SEX    TWIN   AFF        M4      
 
   1  568                        1                        3-3       

 PEDIGREE NUMBER 451 HAS 1 MEMBER AND NAME 2:469.

      ID       PARENT   IDS      SEX    TWIN   AFF        M4      
 
   1  569                        2             2          2-3       

 PEDIGREE NUMBER 452 HAS 1 MEMBER AND NAME 2:470.

      ID       PARENT   IDS      SEX    TWIN   AFF        M4      
 
   1  570                        1             1          2-2       

 PEDIGREE NUMBER 453 HAS 1 MEMBER AND NAME 2:471.

      ID       PARENT   IDS      SEX    TWIN   AFF        M4      
 
   1  571                        2             2          3-3       

 PEDIGREE NUMBER 454 HAS 1 MEMBER AND NAME 2:472.

      ID       PARENT   IDS      SEX    TWIN   AFF        M4      
 
   1  572                        2             2          2-2       

 PEDIGREE NUMBER 455 HAS 1 MEMBER AND NAME 2:473.

      ID       PARENT   IDS      SEX    TWIN   AFF        M4      
 
   1  573                        1                        2-3       

 PEDIGREE NUMBER 456 HAS 1 MEMBER AND NAME 2:474.

      ID       PARENT   IDS      SEX    TWIN   AFF        M4      
 
   1  574                        2                        3-3       

 PEDIGREE NUMBER 457 HAS 1 MEMBER AND NAME 2:475.

      ID       PARENT   IDS      SEX    TWIN   AFF        M4      
 
   1  575                        1                        3-3       

 PEDIGREE NUMBER 458 HAS 1 MEMBER AND NAME 2:476.

      ID       PARENT   IDS      SEX    TWIN   AFF        M4      
 
   1  576                        2             2          2-2       

 PEDIGREE NUMBER 459 HAS 1 MEMBER AND NAME 2:477.

      ID       PARENT   IDS      SEX    TWIN   AFF        M4      
 
   1  577                        1             1          2-3       

 PEDIGREE NUMBER 460 HAS 1 MEMBER AND NAME 2:534.

      ID       PARENT   IDS      SEX    TWIN   AFF        M4      
 
   1  634                        2             2          3-4       

 PEDIGREE NUMBER 461 HAS 1 MEMBER AND NAME 2:535.

      ID       PARENT   IDS      SEX    TWIN   AFF        M4      
 
   1  635                        2             2          2-4       

 PEDIGREE NUMBER 462 HAS 1 MEMBER AND NAME 2:536.

      ID       PARENT   IDS      SEX    TWIN   AFF        M4      
 
   1  636                        1             1          2-3       

 PEDIGREE NUMBER 463 HAS 1 MEMBER AND NAME 2:537.

      ID       PARENT   IDS      SEX    TWIN   AFF        M4      
 
   1  637                        1             1          2-4       

 PEDIGREE NUMBER 464 HAS 1 MEMBER AND NAME 2:538.

      ID       PARENT   IDS      SEX    TWIN   AFF        M4      
 
   1  638                        1                        2-4       

 PEDIGREE NUMBER 465 HAS 1 MEMBER AND NAME 2:539.

      ID       PARENT   IDS      SEX    TWIN   AFF        M4      
 
   1  639                        2                        2-5       

 PEDIGREE NUMBER 466 HAS 1 MEMBER AND NAME 2:542.

      ID       PARENT   IDS      SEX    TWIN   AFF        M4      
 
   1  642                        1             2          2-3       

 PEDIGREE NUMBER 467 HAS 1 MEMBER AND NAME 2:543.

      ID       PARENT   IDS      SEX    TWIN   AFF        M4      
 
   1  643                        2             2          2-2       

 PEDIGREE NUMBER 468 HAS 1 MEMBER AND NAME 2:544.

      ID       PARENT   IDS      SEX    TWIN   AFF        M4      
 
   1  644                        1                        2-2       

 PEDIGREE NUMBER 469 HAS 1 MEMBER AND NAME 2:545.

      ID       PARENT   IDS      SEX    TWIN   AFF        M4      
 
   1  645                        1             1          4-5       

 PEDIGREE NUMBER 470 HAS 1 MEMBER AND NAME 2:546.

      ID       PARENT   IDS      SEX    TWIN   AFF        M4      
 
   1  646                        1                        2-4       

 PEDIGREE NUMBER 471 HAS 1 MEMBER AND NAME 2:548.

      ID       PARENT   IDS      SEX    TWIN   AFF        M4      
 
   1  648                        2             2          3-3       

 PEDIGREE NUMBER 472 HAS 1 MEMBER AND NAME 2:549.

      ID       PARENT   IDS      SEX    TWIN   AFF        M4      
 
   1  649                        1             1          2-3       

 PEDIGREE NUMBER 473 HAS 1 MEMBER AND NAME 2:550.

      ID       PARENT   IDS      SEX    TWIN   AFF        M4      
 
   1  650                        2             2          3-5       

 PEDIGREE NUMBER 474 HAS 1 MEMBER AND NAME 2:551.

      ID       PARENT   IDS      SEX    TWIN   AFF        M4      
 
   1  651                        2             2          3-4       

 PEDIGREE NUMBER 475 HAS 1 MEMBER AND NAME 2:552.

      ID       PARENT   IDS      SEX    TWIN   AFF        M4      
 
   1  652                        1             2          3-5       

 PEDIGREE NUMBER 476 HAS 1 MEMBER AND NAME 2:553.

      ID       PARENT   IDS      SEX    TWIN   AFF        M4      
 
   1  653                        2                        3-4       

 PEDIGREE NUMBER 477 HAS 1 MEMBER AND NAME 2:554.

      ID       PARENT   IDS      SEX    TWIN   AFF        M4      
 
   1  654                        2             2          2-3       

 PEDIGREE NUMBER 478 HAS 1 MEMBER AND NAME 2:555.

      ID       PARENT   IDS      SEX    TWIN   AFF        M4      
 
   1  655                        1             2          2-3       

 PEDIGREE NUMBER 479 HAS 1 MEMBER AND NAME 2:556.

      ID       PARENT   IDS      SEX    TWIN   AFF        M4      
 
   1  656                        1             2          3-3       

 PEDIGREE NUMBER 480 HAS 1 MEMBER AND NAME 2:557.

      ID       PARENT   IDS      SEX    TWIN   AFF        M4      
 
   1  657                        2                        4-5       

 PEDIGREE NUMBER 481 HAS 1 MEMBER AND NAME 2:558.

      ID       PARENT   IDS      SEX    TWIN   AFF        M4      
 
   1  658                        2                        3-3       

 PEDIGREE NUMBER 482 HAS 1 MEMBER AND NAME 2:559.

      ID       PARENT   IDS      SEX    TWIN   AFF        M4      
 
   1  659                        1                        3-5       

 PEDIGREE NUMBER 483 HAS 1 MEMBER AND NAME 2:560.

      ID       PARENT   IDS      SEX    TWIN   AFF        M4      
 
   1  660                        2                        3-3       

 PEDIGREE NUMBER 484 HAS 1 MEMBER AND NAME 2:565.

      ID       PARENT   IDS      SEX    TWIN   AFF        M4      
 
   1  665                        2                        3-3       

 PEDIGREE NUMBER 485 HAS 1 MEMBER AND NAME 2:566.

      ID       PARENT   IDS      SEX    TWIN   AFF        M4      
 
   1  666                        2             2          5-5       

 PEDIGREE NUMBER 486 HAS 1 MEMBER AND NAME 2:567.

      ID       PARENT   IDS      SEX    TWIN   AFF        M4      
 
   1  667                        1             1          2-3       

 PEDIGREE NUMBER 487 HAS 1 MEMBER AND NAME 2:568.

      ID       PARENT   IDS      SEX    TWIN   AFF        M4      
 
   1  668                        2             2          2-2       

 PEDIGREE NUMBER 488 HAS 1 MEMBER AND NAME 2:570.

      ID       PARENT   IDS      SEX    TWIN   AFF        M4      
 
   1  670                        2                        3-5       

 PEDIGREE NUMBER 489 HAS 1 MEMBER AND NAME 2:571.

      ID       PARENT   IDS      SEX    TWIN   AFF        M4      
 
   1  671                        2             2          2-5       

 PEDIGREE NUMBER 490 HAS 1 MEMBER AND NAME 2:573.

      ID       PARENT   IDS      SEX    TWIN   AFF        M4      
 
   1  673                        2             2          2-5       

 PEDIGREE NUMBER 491 HAS 1 MEMBER AND NAME 2:575.

      ID       PARENT   IDS      SEX    TWIN   AFF        M4      
 
   1  675                        2                        5-5       

 PEDIGREE NUMBER 492 HAS 1 MEMBER AND NAME 2:576.

      ID       PARENT   IDS      SEX    TWIN   AFF        M4      
 
   1  676                        1                        3-5       

 PEDIGREE NUMBER 493 HAS 1 MEMBER AND NAME 2:577.

      ID       PARENT   IDS      SEX    TWIN   AFF        M4      
 
   1  677                        1             2                    

 PEDIGREE NUMBER 494 HAS 1 MEMBER AND NAME 2:578.

      ID       PARENT   IDS      SEX    TWIN   AFF        M4      
 
   1  678                        2             1          2-2       

 PEDIGREE NUMBER 495 HAS 1 MEMBER AND NAME 2:579.

      ID       PARENT   IDS      SEX    TWIN   AFF        M4      
 
   1  679                        2             2          3-5       

 PEDIGREE NUMBER 496 HAS 1 MEMBER AND NAME 2:580.

      ID       PARENT   IDS      SEX    TWIN   AFF        M4      
 
   1  680                        2                        3-5       

 PEDIGREE NUMBER 497 HAS 1 MEMBER AND NAME 2:581.

      ID       PARENT   IDS      SEX    TWIN   AFF        M4      
 
   1  681                        2             2          2-2       

 PEDIGREE NUMBER 498 HAS 1 MEMBER AND NAME 2:582.

      ID       PARENT   IDS      SEX    TWIN   AFF        M4      
 
   1  682                        2                                  

 PEDIGREE NUMBER 499 HAS 1 MEMBER AND NAME 2:583.

      ID       PARENT   IDS      SEX    TWIN   AFF        M4      
 
   1  683                        2             2          2-2       

 PEDIGREE NUMBER 500 HAS 1 MEMBER AND NAME 2:586.

      ID       PARENT   IDS      SEX    TWIN   AFF        M4      
 
   1  686                        2                        3-3       

 PEDIGREE NUMBER 501 HAS 1 MEMBER AND NAME 2:588.

      ID       PARENT   IDS      SEX    TWIN   AFF        M4      
 
   1  688                        2             2          3-3       

 PEDIGREE NUMBER 502 HAS 1 MEMBER AND NAME 2:589.

      ID       PARENT   IDS      SEX    TWIN   AFF        M4      
 
   1  689                        1                        3-3       

 PEDIGREE NUMBER 503 HAS 1 MEMBER AND NAME 2:590.

      ID       PARENT   IDS      SEX    TWIN   AFF        M4      
 
   1  690                        1                        3-3       

 PEDIGREE NUMBER 504 HAS 1 MEMBER AND NAME 2:591.

      ID       PARENT   IDS      SEX    TWIN   AFF        M4      
 
   1  691                        1             2          3-3       

 PEDIGREE NUMBER 505 HAS 1 MEMBER AND NAME 2:592.

      ID       PARENT   IDS      SEX    TWIN   AFF        M4      
 
   1  692                        1             2          3-3       

 PEDIGREE NUMBER 506 HAS 1 MEMBER AND NAME 2:593.

      ID       PARENT   IDS      SEX    TWIN   AFF        M4      
 
   1  693                        2                        3-6       

 PEDIGREE NUMBER 507 HAS 1 MEMBER AND NAME 2:595.

      ID       PARENT   IDS      SEX    TWIN   AFF        M4      
 
   1  695                        1                        3-3       

 PEDIGREE NUMBER 508 HAS 1 MEMBER AND NAME 2:596.

      ID       PARENT   IDS      SEX    TWIN   AFF        M4      
 
   1  696                        2             2          3-3       

 PEDIGREE NUMBER 509 HAS 1 MEMBER AND NAME 2:597.

      ID       PARENT   IDS      SEX    TWIN   AFF        M4      
 
   1  697                        2             2          3-6       

 PEDIGREE NUMBER 510 HAS 1 MEMBER AND NAME 2:598.

      ID       PARENT   IDS      SEX    TWIN   AFF        M4      
 
   1  698                        2                        3-3       

 PEDIGREE NUMBER 511 HAS 1 MEMBER AND NAME 2:599.

      ID       PARENT   IDS      SEX    TWIN   AFF        M4      
 
   1  699                        1                        2-2       

 PEDIGREE NUMBER 512 HAS 1 MEMBER AND NAME 2:600.

      ID       PARENT   IDS      SEX    TWIN   AFF        M4      
 
   1  700                        2             2          3-3       

 PEDIGREE NUMBER 513 HAS 1 MEMBER AND NAME 2:602.

      ID       PARENT   IDS      SEX    TWIN   AFF        M4      
 
   1  702                        2                        2-3       

 PEDIGREE NUMBER 514 HAS 1 MEMBER AND NAME 2:603.

      ID       PARENT   IDS      SEX    TWIN   AFF        M4      
 
   1  703                        2             2          2-3       

 PEDIGREE NUMBER 515 HAS 1 MEMBER AND NAME 2:604.

      ID       PARENT   IDS      SEX    TWIN   AFF        M4      
 
   1  704                        2             2          3-3       

 PEDIGREE NUMBER 516 HAS 1 MEMBER AND NAME 2:605.

      ID       PARENT   IDS      SEX    TWIN   AFF        M4      
 
   1  705                        1                        2-3       

 PEDIGREE NUMBER 517 HAS 1 MEMBER AND NAME 2:606.

      ID       PARENT   IDS      SEX    TWIN   AFF        M4      
 
   1  706                        1             2          2-3       

 PEDIGREE NUMBER 518 HAS 1 MEMBER AND NAME 2:607.

      ID       PARENT   IDS      SEX    TWIN   AFF        M4      
 
   1  707                        1                        2-3       

 PEDIGREE NUMBER 519 HAS 1 MEMBER AND NAME 2:608.

      ID       PARENT   IDS      SEX    TWIN   AFF        M4      
 
   1  708                        1                        3-3       

 PEDIGREE NUMBER 520 HAS 1 MEMBER AND NAME 2:609.

      ID       PARENT   IDS      SEX    TWIN   AFF        M4      
 
   1  709                        2             2          3-3       

 PEDIGREE NUMBER 521 HAS 1 MEMBER AND NAME 2:610.

      ID       PARENT   IDS      SEX    TWIN   AFF        M4      
 
   1  710                        1             2          3-3       

 PEDIGREE NUMBER 522 HAS 1 MEMBER AND NAME 2:611.

      ID       PARENT   IDS      SEX    TWIN   AFF        M4      
 
   1  711                        1                                  

 PEDIGREE NUMBER 523 HAS 1 MEMBER AND NAME 2:612.

      ID       PARENT   IDS      SEX    TWIN   AFF        M4      
 
   1  712                        2                        3-3       

 PEDIGREE NUMBER 524 HAS 1 MEMBER AND NAME 2:666.

      ID       PARENT   IDS      SEX    TWIN   AFF        M4      
 
   1  766                        2             2          2-2       

 PEDIGREE NUMBER 525 HAS 1 MEMBER AND NAME 2:667.

      ID       PARENT   IDS      SEX    TWIN   AFF        M4      
 
   1  767                        1                                  

 PEDIGREE NUMBER 526 HAS 1 MEMBER AND NAME 2:668.

      ID       PARENT   IDS      SEX    TWIN   AFF        M4      
 
   1  768                        1             1                    

 PEDIGREE NUMBER 527 HAS 1 MEMBER AND NAME 2:669.

      ID       PARENT   IDS      SEX    TWIN   AFF        M4      
 
   1  769                        2             2          2-2       

 PEDIGREE NUMBER 528 HAS 1 MEMBER AND NAME 2:670.

      ID       PARENT   IDS      SEX    TWIN   AFF        M4      
 
   1  770                        2             2          2-2       

 PEDIGREE NUMBER 529 HAS 1 MEMBER AND NAME 2:671.

      ID       PARENT   IDS      SEX    TWIN   AFF        M4      
 
   1  771                        2             2          2-2       

 PEDIGREE NUMBER 530 HAS 1 MEMBER AND NAME 2:672.

      ID       PARENT   IDS      SEX    TWIN   AFF        M4      
 
   1  772                        1             1          2-5       

 PEDIGREE NUMBER 531 HAS 1 MEMBER AND NAME 2:673.

      ID       PARENT   IDS      SEX    TWIN   AFF        M4      
 
   1  773                        1             1          2-2       

 PEDIGREE NUMBER 532 HAS 1 MEMBER AND NAME 2:674.

      ID       PARENT   IDS      SEX    TWIN   AFF        M4      
 
   1  774                        1                        2-2       

 PEDIGREE NUMBER 533 HAS 1 MEMBER AND NAME 2:675.

      ID       PARENT   IDS      SEX    TWIN   AFF        M4      
 
   1  775                        1             2          2-2       

 PEDIGREE NUMBER 534 HAS 1 MEMBER AND NAME 2:676.

      ID       PARENT   IDS      SEX    TWIN   AFF        M4      
 
   1  776                        1                                  

 PEDIGREE NUMBER 535 HAS 1 MEMBER AND NAME 2:677.

      ID       PARENT   IDS      SEX    TWIN   AFF        M4      
 
   1  777                        2                        2-5       

 PEDIGREE NUMBER 536 HAS 1 MEMBER AND NAME 2:678.

      ID       PARENT   IDS      SEX    TWIN   AFF        M4      
 
   1  778                        2             2          2-2       

 PEDIGREE NUMBER 537 HAS 1 MEMBER AND NAME 2:679.

      ID       PARENT   IDS      SEX    TWIN   AFF        M4      
 
   1  779                        2             2          2-2       

 PEDIGREE NUMBER 538 HAS 1 MEMBER AND NAME 2:680.

      ID       PARENT   IDS      SEX    TWIN   AFF        M4      
 
   1  780                        2             2                    

 PEDIGREE NUMBER 539 HAS 1 MEMBER AND NAME 2:681.

      ID       PARENT   IDS      SEX    TWIN   AFF        M4      
 
   1  781                        2                        2-2       

 PEDIGREE NUMBER 540 HAS 1 MEMBER AND NAME 2:682.

      ID       PARENT   IDS      SEX    TWIN   AFF        M4      
 
   1  782                        2             2                    

 PEDIGREE NUMBER 541 HAS 1 MEMBER AND NAME 2:683.

      ID       PARENT   IDS      SEX    TWIN   AFF        M4      
 
   1  783                        1                        2-3       

 PEDIGREE NUMBER 542 HAS 1 MEMBER AND NAME 2:684.

      ID       PARENT   IDS      SEX    TWIN   AFF        M4      
 
   1  784                        2             2                    

 PEDIGREE NUMBER 543 HAS 1 MEMBER AND NAME 2:685.

      ID       PARENT   IDS      SEX    TWIN   AFF        M4      
 
   1  785                        1                        2-5       

 PEDIGREE NUMBER 544 HAS 1 MEMBER AND NAME 2:686.

      ID       PARENT   IDS      SEX    TWIN   AFF        M4      
 
   1  786                        1                        2-5       

 PEDIGREE NUMBER 545 HAS 1 MEMBER AND NAME 2:687.

      ID       PARENT   IDS      SEX    TWIN   AFF        M4      
 
   1  787                        2                        2-5       

 PEDIGREE NUMBER 546 HAS 1 MEMBER AND NAME 2:688.

      ID       PARENT   IDS      SEX    TWIN   AFF        M4      
 
   1  788                        2                                  

 PEDIGREE NUMBER 547 HAS 1 MEMBER AND NAME 2:689.

      ID       PARENT   IDS      SEX    TWIN   AFF        M4      
 
   1  789                        1             2          2-2       

 PEDIGREE NUMBER 548 HAS 1 MEMBER AND NAME 2:690.

      ID       PARENT   IDS      SEX    TWIN   AFF        M4      
 
   1  790                        2                        3-3       

 PEDIGREE NUMBER 549 HAS 1 MEMBER AND NAME 2:691.

      ID       PARENT   IDS      SEX    TWIN   AFF        M4      
 
   1  791                        2             2          2-3       

 PEDIGREE NUMBER 550 HAS 1 MEMBER AND NAME 2:692.

      ID       PARENT   IDS      SEX    TWIN   AFF        M4      
 
   1  792                        1                        2-3       

 PEDIGREE NUMBER 551 HAS 1 MEMBER AND NAME 2:693.

      ID       PARENT   IDS      SEX    TWIN   AFF        M4      
 
   1  793                        2             2          2-2       

 PEDIGREE NUMBER 552 HAS 1 MEMBER AND NAME 2:724.

      ID       PARENT   IDS      SEX    TWIN   AFF        M4      
 
   1  824                        2             2          2-3       

 PEDIGREE NUMBER 553 HAS 1 MEMBER AND NAME 2:725.

      ID       PARENT   IDS      SEX    TWIN   AFF        M4      
 
   1  825                        1             1                    

 PEDIGREE NUMBER 554 HAS 1 MEMBER AND NAME 2:726.

      ID       PARENT   IDS      SEX    TWIN   AFF        M4      
 
   1  826                        2             1          3-3       

 PEDIGREE NUMBER 555 HAS 1 MEMBER AND NAME 2:727.

      ID       PARENT   IDS      SEX    TWIN   AFF        M4      
 
   1  827                        1             1          2-2       

 PEDIGREE NUMBER 556 HAS 1 MEMBER AND NAME 2:728.

      ID       PARENT   IDS      SEX    TWIN   AFF        M4      
 
   1  828                        1             1                    

 PEDIGREE NUMBER 557 HAS 1 MEMBER AND NAME 2:729.

      ID       PARENT   IDS      SEX    TWIN   AFF        M4      
 
   1  829                        2             2          2-3       

 PEDIGREE NUMBER 558 HAS 1 MEMBER AND NAME 2:730.

      ID       PARENT   IDS      SEX    TWIN   AFF        M4      
 
   1  830                        2             2          2-3       

 PEDIGREE NUMBER 559 HAS 1 MEMBER AND NAME 2:731.

      ID       PARENT   IDS      SEX    TWIN   AFF        M4      
 
   1  831                        2             2          2-3       

 PEDIGREE NUMBER 560 HAS 1 MEMBER AND NAME 2:732.

      ID       PARENT   IDS      SEX    TWIN   AFF        M4      
 
   1  832                        2             2          2-3       

 PEDIGREE NUMBER 561 HAS 1 MEMBER AND NAME 2:733.

      ID       PARENT   IDS      SEX    TWIN   AFF        M4      
 
   1  833                        2                        2-3       

 PEDIGREE NUMBER 562 HAS 1 MEMBER AND NAME 2:734.

      ID       PARENT   IDS      SEX    TWIN   AFF        M4      
 
   1  834                        1             2          2-3       

 PEDIGREE NUMBER 563 HAS 1 MEMBER AND NAME 2:782.

      ID       PARENT   IDS      SEX    TWIN   AFF        M4      
 
   1  882                        1             2          3-5       

 PEDIGREE NUMBER 564 HAS 1 MEMBER AND NAME 2:783.

      ID       PARENT   IDS      SEX    TWIN   AFF        M4      
 
   1  883                        2                                  

 PEDIGREE NUMBER 565 HAS 1 MEMBER AND NAME 2:784.

      ID       PARENT   IDS      SEX    TWIN   AFF        M4      
 
   1  884                        2             2                    

 PEDIGREE NUMBER 566 HAS 1 MEMBER AND NAME 2:785.

      ID       PARENT   IDS      SEX    TWIN   AFF        M4      
 
   1  885                        1                                  

 PEDIGREE NUMBER 567 HAS 1 MEMBER AND NAME 2:786.

      ID       PARENT   IDS      SEX    TWIN   AFF        M4      
 
   1  886                        2             2          3-5       

 PEDIGREE NUMBER 568 HAS 1 MEMBER AND NAME 2:787.

      ID       PARENT   IDS      SEX    TWIN   AFF        M4      
 
   1  887                        2             1          3-5       

 PEDIGREE NUMBER 569 HAS 1 MEMBER AND NAME 2:788.

      ID       PARENT   IDS      SEX    TWIN   AFF        M4      
 
   1  888                        1                                  

 PEDIGREE NUMBER 570 HAS 1 MEMBER AND NAME 2:789.

      ID       PARENT   IDS      SEX    TWIN   AFF        M4      
 
   1  889                        2             2          3-5       

 PEDIGREE NUMBER 571 HAS 1 MEMBER AND NAME 2:790.

      ID       PARENT   IDS      SEX    TWIN   AFF        M4      
 
   1  890                        2             2          3-5       

 PEDIGREE NUMBER 572 HAS 1 MEMBER AND NAME 2:791.

      ID       PARENT   IDS      SEX    TWIN   AFF        M4      
 
   1  891                        1             1          2-3       

 PEDIGREE NUMBER 573 HAS 1 MEMBER AND NAME 2:792.

      ID       PARENT   IDS      SEX    TWIN   AFF        M4      
 
   1  892                        2                        3-5       

 PEDIGREE NUMBER 574 HAS 1 MEMBER AND NAME 2:793.

      ID       PARENT   IDS      SEX    TWIN   AFF        M4      
 
   1  893                        2             2          4-5       

 PEDIGREE NUMBER 575 HAS 1 MEMBER AND NAME 2:794.

      ID       PARENT   IDS      SEX    TWIN   AFF        M4      
 
   1  894                        1             2          5-5       

 PEDIGREE NUMBER 576 HAS 1 MEMBER AND NAME 2:795.

      ID       PARENT   IDS      SEX    TWIN   AFF        M4      
 
   1  895                        2                        3-3       

 PEDIGREE NUMBER 577 HAS 1 MEMBER AND NAME 2:796.

      ID       PARENT   IDS      SEX    TWIN   AFF        M4      
 
   1  896                        1             2          5-5       

 PEDIGREE NUMBER 578 HAS 1 MEMBER AND NAME 2:797.

      ID       PARENT   IDS      SEX    TWIN   AFF        M4      
 
   1  897                        2                                  

 PEDIGREE NUMBER 579 HAS 1 MEMBER AND NAME 2:889.

      ID       PARENT   IDS      SEX    TWIN   AFF        M4      
 
   1  989                        2                        2-3       

 PEDIGREE NUMBER 580 HAS 1 MEMBER AND NAME 2:890.

      ID       PARENT   IDS      SEX    TWIN   AFF        M4      
 
   1  990                        1             1          2-4       

 PEDIGREE NUMBER 581 HAS 1 MEMBER AND NAME 2:891.

      ID       PARENT   IDS      SEX    TWIN   AFF        M4      
 
   1  991                        1             2          2-4       

 PEDIGREE NUMBER 582 HAS 1 MEMBER AND NAME 2:892.

      ID       PARENT   IDS      SEX    TWIN   AFF        M4      
 
   1  992                        2                        2-3       

 PEDIGREE NUMBER 583 HAS 1 MEMBER AND NAME 2:893.

      ID       PARENT   IDS      SEX    TWIN   AFF        M4      
 
   1  993                        2             2          3-4       

 PEDIGREE NUMBER 584 HAS 1 MEMBER AND NAME 2:894.

      ID       PARENT   IDS      SEX    TWIN   AFF        M4      
 
   1  994                        2             2          2-4       

 PEDIGREE NUMBER 585 HAS 1 MEMBER AND NAME 2:895.

      ID       PARENT   IDS      SEX    TWIN   AFF        M4      
 
   1  995                        2             2          3-4       

 PEDIGREE NUMBER 586 HAS 1 MEMBER AND NAME 2:896.

      ID       PARENT   IDS      SEX    TWIN   AFF        M4      
 
   1  996                        1                        2-4       

 PEDIGREE NUMBER 587 HAS 1 MEMBER AND NAME 2:897.

      ID       PARENT   IDS      SEX    TWIN   AFF        M4      
 
   1  997                        2             2          2-4       

 PEDIGREE NUMBER 588 HAS 1 MEMBER AND NAME 2:898.

      ID       PARENT   IDS      SEX    TWIN   AFF        M4      
 
   1  998                        2             2          2-4       

 PEDIGREE NUMBER 589 HAS 1 MEMBER AND NAME 2:899.

      ID       PARENT   IDS      SEX    TWIN   AFF        M4      
 
   1  999                        1                        2-4       

 PEDIGREE NUMBER 590 HAS 1 MEMBER AND NAME 2:900.

      ID       PARENT   IDS      SEX    TWIN   AFF        M4      
 
   1  1000                       1                        2-4       

 PEDIGREE NUMBER 591 HAS 1 MEMBER AND NAME 2:901.

      ID       PARENT   IDS      SEX    TWIN   AFF        M4      
 
   1  1001                       2             2          3-4       

 PEDIGREE NUMBER 592 HAS 1 MEMBER AND NAME 2:902.

      ID       PARENT   IDS      SEX    TWIN   AFF        M4      
 
   1  1002                       1                                  

 PEDIGREE NUMBER 593 HAS 1 MEMBER AND NAME 2:903.

      ID       PARENT   IDS      SEX    TWIN   AFF        M4      
 
   1  1003                       2             2          2-3       

 PEDIGREE NUMBER 594 HAS 1 MEMBER AND NAME 2:904.

      ID       PARENT   IDS      SEX    TWIN   AFF        M4      
 
   1  1004                       1             2          2-3       

 PEDIGREE NUMBER 595 HAS 1 MEMBER AND NAME 2:905.

      ID       PARENT   IDS      SEX    TWIN   AFF        M4      
 
   1  1005                       1             2          3-3       

 PEDIGREE NUMBER 596 HAS 1 MEMBER AND NAME 2:906.

      ID       PARENT   IDS      SEX    TWIN   AFF        M4      
 
   1  1006                       1             1          2-3       

 PEDIGREE NUMBER 597 HAS 1 MEMBER AND NAME 2:907.

      ID       PARENT   IDS      SEX    TWIN   AFF        M4      
 
   1  1007                       2             2          2-3       

 PEDIGREE NUMBER 598 HAS 1 MEMBER AND NAME 2:908.

      ID       PARENT   IDS      SEX    TWIN   AFF        M4      
 
   1  1008                       1             1          2-2       

 PEDIGREE NUMBER 599 HAS 1 MEMBER AND NAME 2:909.

      ID       PARENT   IDS      SEX    TWIN   AFF        M4      
 
   1  1009                       1                        2-3       

 PEDIGREE NUMBER 600 HAS 1 MEMBER AND NAME 2:910.

      ID       PARENT   IDS      SEX    TWIN   AFF        M4      
 
   1  1010                       1             1          2-5       

 PEDIGREE NUMBER 601 HAS 1 MEMBER AND NAME 2:911.

      ID       PARENT   IDS      SEX    TWIN   AFF        M4      
 
   1  1011                       2             2          3-3       

 PEDIGREE NUMBER 602 HAS 1 MEMBER AND NAME 2:912.

      ID       PARENT   IDS      SEX    TWIN   AFF        M4      
 
   1  1012                       1                        3-5       

 PEDIGREE NUMBER 603 HAS 1 MEMBER AND NAME 2:913.

      ID       PARENT   IDS      SEX    TWIN   AFF        M4      
 
   1  1013                       2             2          3-3       

 PEDIGREE NUMBER 604 HAS 1 MEMBER AND NAME 2:914.

      ID       PARENT   IDS      SEX    TWIN   AFF        M4      
 
   1  1014                       1             2          3-5       

 PEDIGREE NUMBER 605 HAS 1 MEMBER AND NAME 2:915.

      ID       PARENT   IDS      SEX    TWIN   AFF        M4      
 
   1  1015                       1                        3-5       

 PEDIGREE NUMBER 606 HAS 1 MEMBER AND NAME 2:916.

      ID       PARENT   IDS      SEX    TWIN   AFF        M4      
 
   1  1016                       2                        3-5       

 PEDIGREE NUMBER 607 HAS 1 MEMBER AND NAME 2:917.

      ID       PARENT   IDS      SEX    TWIN   AFF        M4      
 
   1  1017                       2                        3-5       

 PEDIGREE NUMBER 608 HAS 1 MEMBER AND NAME 2:956.

      ID       PARENT   IDS      SEX    TWIN   AFF        M4      
 
   1  1056                       1                        2-2       

 PEDIGREE NUMBER 609 HAS 1 MEMBER AND NAME 2:957.

      ID       PARENT   IDS      SEX    TWIN   AFF        M4      
 
   1  1057                       2                                  

 PEDIGREE NUMBER 610 HAS 1 MEMBER AND NAME 2:958.

      ID       PARENT   IDS      SEX    TWIN   AFF        M4      
 
   1  1058                       2                        2-3       

 PEDIGREE NUMBER 611 HAS 1 MEMBER AND NAME 2:959.

      ID       PARENT   IDS      SEX    TWIN   AFF        M4      
 
   1  1059                       1             2          2-2       

 PEDIGREE NUMBER 612 HAS 1 MEMBER AND NAME 2:960.

      ID       PARENT   IDS      SEX    TWIN   AFF        M4      
 
   1  1060                       2             2          2-2       

 PEDIGREE NUMBER 613 HAS 1 MEMBER AND NAME 2:961.

      ID       PARENT   IDS      SEX    TWIN   AFF        M4      
 
   1  1061                       1                        2-5       

 PEDIGREE NUMBER 614 HAS 1 MEMBER AND NAME 2:962.

      ID       PARENT   IDS      SEX    TWIN   AFF        M4      
 
   1  1062                       2             2          2-2       

 PEDIGREE NUMBER 615 HAS 1 MEMBER AND NAME 2:963.

      ID       PARENT   IDS      SEX    TWIN   AFF        M4      
 
   1  1063                       2             2          2-2       

 PEDIGREE NUMBER 616 HAS 1 MEMBER AND NAME 2:964.

      ID       PARENT   IDS      SEX    TWIN   AFF        M4      
 
   1  1064                       1                        2-2       

 PEDIGREE NUMBER 617 HAS 1 MEMBER AND NAME 2:965.

      ID       PARENT   IDS      SEX    TWIN   AFF        M4      
 
   1  1065                       1                        2-3       

 PEDIGREE NUMBER 618 HAS 1 MEMBER AND NAME 2:966.

      ID       PARENT   IDS      SEX    TWIN   AFF        M4      
 
   1  1066                       1                        2-2       

 PEDIGREE NUMBER 619 HAS 1 MEMBER AND NAME 2:967.

      ID       PARENT   IDS      SEX    TWIN   AFF        M4      
 
   1  1067                       1                        2-2       

 PEDIGREE NUMBER 620 HAS 1 MEMBER AND NAME 2:968.

      ID       PARENT   IDS      SEX    TWIN   AFF        M4      
 
   1  1068                       1                                  

 PEDIGREE NUMBER 621 HAS 1 MEMBER AND NAME 2:969.

      ID       PARENT   IDS      SEX    TWIN   AFF        M4      
 
   1  1069                       2                                  

 PEDIGREE NUMBER 622 HAS 1 MEMBER AND NAME 2:970.

      ID       PARENT   IDS      SEX    TWIN   AFF        M4      
 
   1  1070                       1                        3-3       

 PEDIGREE NUMBER 623 HAS 1 MEMBER AND NAME 2:971.

      ID       PARENT   IDS      SEX    TWIN   AFF        M4      
 
   1  1071                       2             2          3-3       

 PEDIGREE NUMBER 624 HAS 1 MEMBER AND NAME 2:972.

      ID       PARENT   IDS      SEX    TWIN   AFF        M4      
 
   1  1072                       2                                  

 PEDIGREE NUMBER 625 HAS 1 MEMBER AND NAME 2:973.

      ID       PARENT   IDS      SEX    TWIN   AFF        M4      
 
   1  1073                       1                        2-3       

 PEDIGREE NUMBER 626 HAS 1 MEMBER AND NAME 2:974.

      ID       PARENT   IDS      SEX    TWIN   AFF        M4      
 
   1  1074                       1                                  

 PEDIGREE NUMBER 627 HAS 1 MEMBER AND NAME 2:975.

      ID       PARENT   IDS      SEX    TWIN   AFF        M4      
 
   1  1075                       1                                  

 PEDIGREE NUMBER 628 HAS 1 MEMBER AND NAME 2:976.

      ID       PARENT   IDS      SEX    TWIN   AFF        M4      
 
   1  1076                       2                        3-4       

 PEDIGREE NUMBER 629 HAS 1 MEMBER AND NAME 2:977.

      ID       PARENT   IDS      SEX    TWIN   AFF        M4      
 
   1  1077                       1             2          3-3       

 PEDIGREE NUMBER 630 HAS 1 MEMBER AND NAME 2:978.

      ID       PARENT   IDS      SEX    TWIN   AFF        M4      
 
   1  1078                       2                        3-4       

 PEDIGREE NUMBER 631 HAS 1 MEMBER AND NAME 2:979.

      ID       PARENT   IDS      SEX    TWIN   AFF        M4      
 
   1  1079                       2             2          2-2       

 PEDIGREE NUMBER 632 HAS 1 MEMBER AND NAME 2:980.

      ID       PARENT   IDS      SEX    TWIN   AFF        M4      
 
   1  1080                       2             2          2-2       

 PEDIGREE NUMBER 633 HAS 1 MEMBER AND NAME 2:981.

      ID       PARENT   IDS      SEX    TWIN   AFF        M4      
 
   1  1081                       2                        2-3       

 PEDIGREE NUMBER 634 HAS 1 MEMBER AND NAME 2:982.

      ID       PARENT   IDS      SEX    TWIN   AFF        M4      
 
   1  1082                       1                        3-3       

 PEDIGREE NUMBER 635 HAS 1 MEMBER AND NAME 2:983.

      ID       PARENT   IDS      SEX    TWIN   AFF        M4      
 
   1  1083                       2                        3-4       

 PEDIGREE NUMBER 636 HAS 1 MEMBER AND NAME 2:1018.

      ID       PARENT   IDS      SEX    TWIN   AFF        M4      
 
   1  1118                       2             2          2-2       

 PEDIGREE NUMBER 637 HAS 1 MEMBER AND NAME 2:1019.

      ID       PARENT   IDS      SEX    TWIN   AFF        M4      
 
   1  1119                       1                        2-2       

 PEDIGREE NUMBER 638 HAS 1 MEMBER AND NAME 2:1020.

      ID       PARENT   IDS      SEX    TWIN   AFF        M4      
 
   1  1120                       1                        2-3       

 PEDIGREE NUMBER 639 HAS 1 MEMBER AND NAME 2:1021.

      ID       PARENT   IDS      SEX    TWIN   AFF        M4      
 
   1  1121                       1             2          2-2       

 PEDIGREE NUMBER 640 HAS 1 MEMBER AND NAME 2:1022.

      ID       PARENT   IDS      SEX    TWIN   AFF        M4      
 
   1  1122                       2                        3-3       

 PEDIGREE NUMBER 641 HAS 1 MEMBER AND NAME 2:1023.

      ID       PARENT   IDS      SEX    TWIN   AFF        M4      
 
   1  1123                       2             2          2-2       

 PEDIGREE NUMBER 642 HAS 1 MEMBER AND NAME 2:1024.

      ID       PARENT   IDS      SEX    TWIN   AFF        M4      
 
   1  1124                       1                        2-3       

 PEDIGREE NUMBER 643 HAS 1 MEMBER AND NAME 2:1025.

      ID       PARENT   IDS      SEX    TWIN   AFF        M4      
 
   1  1125                       2             2          2-2       

 PEDIGREE NUMBER 644 HAS 1 MEMBER AND NAME 2:1026.

      ID       PARENT   IDS      SEX    TWIN   AFF        M4      
 
   1  1126                       1                        2-5       

 PEDIGREE NUMBER 645 HAS 1 MEMBER AND NAME 2:1027.

      ID       PARENT   IDS      SEX    TWIN   AFF        M4      
 
   1  1127                       2             2          2-2       

 PEDIGREE NUMBER 646 HAS 1 MEMBER AND NAME 2:1028.

      ID       PARENT   IDS      SEX    TWIN   AFF        M4      
 
   1  1128                       2                        2-3       

 PEDIGREE NUMBER 647 HAS 1 MEMBER AND NAME 2:1029.

      ID       PARENT   IDS      SEX    TWIN   AFF        M4      
 
   1  1129                       1                        2-3       

 PEDIGREE NUMBER 648 HAS 1 MEMBER AND NAME 2:1030.

      ID       PARENT   IDS      SEX    TWIN   AFF        M4      
 
   1  1130                       2                        2-3       

 PEDIGREE NUMBER 649 HAS 1 MEMBER AND NAME 2:1031.

      ID       PARENT   IDS      SEX    TWIN   AFF        M4      
 
   1  1131                       2                        2-2       

 PEDIGREE NUMBER 650 HAS 1 MEMBER AND NAME 2:1032.

      ID       PARENT   IDS      SEX    TWIN   AFF        M4      
 
   1  1132                       1             2          2-2       

 PEDIGREE NUMBER 651 HAS 1 MEMBER AND NAME 2:1033.

      ID       PARENT   IDS      SEX    TWIN   AFF        M4      
 
   1  1133                       1                        2-2       


 TOTALS:    PEDIGREES  FAMILIES  PEOPLE  FEMALES   MALES   MZTWINS  FOUNDERS
                651        0      651      356      295        0      651

 
 TALLIES FOR THE PHENOTYPES:

 LOCUS      PHENOTYPE      COUNT

  AFF        MISSING        337
  AFF        1               67
  AFF        2              247

 LOCUS      PHENOTYPE      COUNT

  M4         MISSING        280
  M4         1-3              1
  M4         1-4              1
  M4         2-2             86
  M4         2-3            111
  M4         2-4             20
  M4         2-5             15
  M4         3-3             77
  M4         3-4             22
  M4         3-5             27
  M4         3-6              4
  M4         4-5              3
  M4         5-5              4

 *****************************************************************

 ANALYSIS OF LOCUS AND PEDIGREE DATA: 

                       GENOTYPING ERROR OPTION

 NO MENDELIAN ERRORS DETECTED.

 CHECK THE FILE Mendel-Summary3b.out FOR A SUMMARY OF ANALYSIS RESULTS.
 
 ELAPSED TIME  :  3.469 SECONDS
 TIME OF DAY   : 07:21
 MONTH/DAY/YEAR: 07/03/2007
