# Supplementary material for: Merging microsatellite data: enhanced methodology and software to combine genotype data for linkage and association analysis
Source: BMC Bioinformatics. 2008 Jul 21;9:317. doi: 10.1186/1471-2105-9-317 (PMC2515855; doi:10.1186/1471-2105-9-317)
Supplement: Additional file 1 — MicroMerge v2 software for Windows. This file contains a copy of MicroMerge v2 software for Windows (Win2K+) on Intel. Versions of MicroMerge v2 developed for Linux and Macintosh systems, as well as current releases of MicroMerge can be found here: . [file 1471-2105-9-317-S1.zip › MicroMerge_v20_Windows/test_run_3/out3-2_locus.txt]

 AFF,AUTOSOME,2,2
 1
 2
 1,3
 1-1
 1-2
 2-2
 2,3
 1-1
 1-2
 2-2
M2,AUTOSOME,  8,   0
  1, 0.459231
  2, 0.079735
  3, 0.139973
  4, 0.003905
  5, 0.075061
  6, 0.140236
  7, 0.077623
  8, 0.024237
M4,AUTOSOME,  7,   0
  1, 0.005797
  2, 0.431355
  3, 0.424706
  4, 0.065119
  5, 0.005818
  6, 0.060148
  7, 0.007056
