# Supplementary material for: Merging microsatellite data: enhanced methodology and software to combine genotype data for linkage and association analysis
Source: BMC Bioinformatics. 2008 Jul 21;9:317. doi: 10.1186/1471-2105-9-317 (PMC2515855; doi:10.1186/1471-2105-9-317)
Supplement: Additional file 1 — MicroMerge v2 software for Windows. This file contains a copy of MicroMerge v2 software for Windows (Win2K+) on Intel. Versions of MicroMerge v2 developed for Linux and Macintosh systems, as well as current releases of MicroMerge can be found here: . [file 1471-2105-9-317-S1.zip › MicroMerge_v20_Windows/test_run_3/out3-2_log.txt]

 Start_time:    1361440.    
 TIME_STAMP: 07-10-15_18-10-40
 Seed:        29465
 Iterations:      1000000
 LOCUS_STATUS: -1     -2     0.02   -2     0.02   NUM_PRINTED_LOCI:            1
 NUM_SAMPLES_IN_COMMON:            8
 NUM_DATASETS:            2
 NUM_LOCI           5
 NUM_INCLUDED_LOCI:            2
 LOCUS_ALLELE_COUNTS:            2           9           8           5
           5           2          11           8           7           7
 MM_LOCUS_ALLELE_COUNTS:            8           5           8           7
 *** 1:1 Format Selected ***
 **********NEW MARKER: AFF**************************
 LOCUS_STATUS(MARKER_COUNTER): -1     
 MM_LOCUS_ALLELE_COUNTS(INCLUDED_COUNTER,1):            8
 POPLN_FREQ:            0
 checkB TOTAL_SAMPLES:          651
 LOCUS_STATUS_OLD: -1     -2     0.02   -2     0.02   LOCUS_STATUS: -1     
 -2     0.02   -2     0.02   
 Finished iterating through marker: -1     
 **********NEW MARKER: M1**************************
 LOCUS_STATUS(MARKER_COUNTER): -2     
 MM_LOCUS_ALLELE_COUNTS(INCLUDED_COUNTER,1):            8
 POPLN_FREQ:            0
 Finished iterating through marker: -2     
 **********NEW MARKER: M2**************************
 LOCUS_STATUS(MARKER_COUNTER): 0.02   
 MM_LOCUS_ALLELE_COUNTS(INCLUDED_COUNTER,1):            8
 GENOTYPE_ERROR:   2.0000000E-02
 #computed iterations:       274944computed accept every x:          273
 iterations:        19900burn_in:         9900accept_every_x:           10
 Number of unique alignments:            1
 # of alignments skipped due to too many possible translations:            0
 UNIQUE_COUNTS:            1
 POPLN_FREQ:            0
 checkB TOTAL_SAMPLES:          651
 LOCUS_STATUS_OLD: -1     -2     0.02   -2     0.02   LOCUS_STATUS: -1     
 -2     0.02   -2     0.02   
 Finished iterating through marker: 0.02   
 **********NEW MARKER: M3**************************
 LOCUS_STATUS(MARKER_COUNTER): -2     
 MM_LOCUS_ALLELE_COUNTS(INCLUDED_COUNTER,1):            5
 POPLN_FREQ:            0
 Finished iterating through marker: -2     
 **********NEW MARKER: M4**************************
 LOCUS_STATUS(MARKER_COUNTER): 0.02   
 MM_LOCUS_ALLELE_COUNTS(INCLUDED_COUNTER,1):            5
 GENOTYPE_ERROR:   2.0000000E-02
 #computed iterations:       164592computed accept every x:          163
 iterations:        29800burn_in:         9900accept_every_x:           19
 Number of unique alignments:            2
 # of alignments skipped due to too many possible translations:            0
 UNIQUE_COUNTS:            1           2
 POPLN_FREQ:            0
 checkB TOTAL_SAMPLES:          651
 LOCUS_STATUS_OLD: -1     -2     0.02   -2     0.02   LOCUS_STATUS: -1     
 -2     0.02   -2     0.02   
 Finished iterating through marker: 0.02   
 Total estimated run time:     0:03 (hrs:mins)
 Estimated times for each marker:
 
 RUN_TIMES(xx):    81.30623    
 M2                    0:02 (hrs:mins) 
 RUN_TIMES(xx):    96.90931    
 M4                    0:02 (hrs:mins) 
 **********NEW MARKER: AFF**************************
 LOCUS_STATUS(MARKER_COUNTER): -1     
 MM_LOCUS_ALLELE_COUNTS(INCLUDED_COUNTER,1):            8
 POPLN_FREQ:            0
 checkB TOTAL_SAMPLES:          651
 LOCUS_STATUS_OLD: -1     -2     0.02   -2     0.02   LOCUS_STATUS: -1     
 -2     0.02   -2     0.02   
 Finished iterating through marker: -1     
 **********NEW MARKER: M1**************************
 LOCUS_STATUS(MARKER_COUNTER): -2     
 MM_LOCUS_ALLELE_COUNTS(INCLUDED_COUNTER,1):            8
 POPLN_FREQ:            0
 Finished iterating through marker: -2     
 **********NEW MARKER: M2**************************
 LOCUS_STATUS(MARKER_COUNTER): 0.02   
 MM_LOCUS_ALLELE_COUNTS(INCLUDED_COUNTER,1):            8
 GENOTYPE_ERROR:   2.0000000E-02
 #computed iterations:       274944computed accept every x:          273
 iterations:      1001000burn_in:         1000accept_every_x:         1000
 iterations completed:       100000
 iterations completed:       200000
 iterations completed:       300000
 iterations completed:       400000
 iterations completed:       500000
 iterations completed:       600000
 iterations completed:       700000
 iterations completed:       800000
 iterations completed:       900000
 iterations completed:      1000000
 Number of unique alignments:           12
 # of alignments skipped due to too many possible translations:            0
 UNIQUE_COUNTS:            1           2           3           4
 RUN STATISTICS: 
 Parameter, # Times Proposed, # Times Accepted, # Times Actually Changed
 # Times Accepted when Actually Changed
 Part Change:       334851      309952       30734        5835
 Freq Change:       333819      117103      333819      117103
 n Change:       332330       16536      318416        2622
 Total:      1001000      443591      682969      125560
 Parameter, % Times Proposed, % Times Accepted out of total proposals, % Times A
 ctually Changed out of total proposals, % Times Accepted when Actually Changed
 Part Change:    33.45165       92.56416       9.178411       18.98549    
 Freq Change:    33.34855       35.07979       100.0000       35.07979    
 n Change:    33.19980       4.975777       95.81319      0.8234511    
 % Total Accepted:    44.31479    % Total Changes Made:    68.22867    
 % Total Accepted when Change Made:    18.38444    
 POPLN_FREQ:            0
 checkB TOTAL_SAMPLES:          651
 LOCUS_STATUS_OLD: -1     -2     0.02   -2     0.02   LOCUS_STATUS: -1     
 -2     0.02   -2     0.02   
 Finished iterating through marker: 0.02   
 **********NEW MARKER: M3**************************
 LOCUS_STATUS(MARKER_COUNTER): -2     
 MM_LOCUS_ALLELE_COUNTS(INCLUDED_COUNTER,1):            5
 POPLN_FREQ:            0
 Finished iterating through marker: -2     
 **********NEW MARKER: M4**************************
 LOCUS_STATUS(MARKER_COUNTER): 0.02   
 MM_LOCUS_ALLELE_COUNTS(INCLUDED_COUNTER,1):            5
 GENOTYPE_ERROR:   2.0000000E-02
 #computed iterations:       164592computed accept every x:          163
 iterations:      1002000burn_in:         1000accept_every_x:         1001
 iterations completed:       100000
 iterations completed:       200000
 iterations completed:       300000
 iterations completed:       400000
 iterations completed:       500000
 iterations completed:       600000
 iterations completed:       700000
 iterations completed:       800000
 iterations completed:       900000
 iterations completed:      1000000
 number iterations completed:      1001001total number of iterations: 
 Number of unique alignments:           16
 # of alignments skipped due to too many possible translations:            0
 UNIQUE_COUNTS:            2           1           3
 RUN STATISTICS: 
 Parameter, # Times Proposed, # Times Accepted, # Times Actually Changed
 # Times Accepted when Actually Changed
 Part Change:       334223      164646      224176       54599
 Freq Change:       334246      142991      334246      142991
 n Change:       332532       61094      281741       10303
 Total:      1001001      368731      840163      207893
 Parameter, % Times Proposed, % Times Accepted out of total proposals, % Times A
 ctually Changed out of total proposals, % Times Accepted when Actually Changed
 Part Change:    33.38888       49.26232       67.07378       24.35542    
 Freq Change:    33.39117       42.78017       100.0000       42.78017    
 n Change:    33.21995       18.37237       84.72598       3.656905    
 % Total Accepted:    36.83623    % Total Changes Made:    83.93228    
 % Total Accepted when Change Made:    24.74437    
 POPLN_FREQ:            0
 checkB TOTAL_SAMPLES:          651
 LOCUS_STATUS_OLD: -1     -2     0.02   -2     0.02   LOCUS_STATUS: -1     
 -2     0.02   -2     0.02   
 Finished iterating through marker: 0.02   
 FALSE -- ORIGINAL_PED_GENOTYPES not allocated
 TRUE -- PED_GENOTYPES allocated
 ********One or more markers will be remerged. 
 NUM_LOCI           5
 NUM_INCLUDED_LOCI:            1
 LOCUS_ALLELE_COUNTS:            2           9           8           5
           5           2          11           8           7           7
 MM_LOCUS_ALLELE_COUNTS:            5           6
 *** 1:1 Format Selected ***
 **********NEW MARKER: AFF**************************
 LOCUS_STATUS(MARKER_COUNTER): -1     
 MM_LOCUS_ALLELE_COUNTS(INCLUDED_COUNTER,1):            5
 POPLN_FREQ:            0
 checkB TOTAL_SAMPLES:          651
 LOCUS_STATUS_OLD: -1     -2     0.02   -2     0.02   LOCUS_STATUS: -1     
 -2     -2     -2     0.02   
 Finished iterating through marker: -1     
 **********NEW MARKER: M1**************************
 LOCUS_STATUS(MARKER_COUNTER): -2     
 MM_LOCUS_ALLELE_COUNTS(INCLUDED_COUNTER,1):            5
 POPLN_FREQ:            0
 Finished iterating through marker: -2     
 **********NEW MARKER: M2**************************
 LOCUS_STATUS(MARKER_COUNTER): -2     
 MM_LOCUS_ALLELE_COUNTS(INCLUDED_COUNTER,1):            5
 POPLN_FREQ:            0
 checkB TOTAL_SAMPLES:          651
 LOCUS_STATUS_OLD: -1     -2     0.02   -2     0.02   LOCUS_STATUS: -1     
 -2     -2     -2     0.02   
 Finished iterating through marker: 0.02   
 **********NEW MARKER: M3**************************
 LOCUS_STATUS(MARKER_COUNTER): -2     
 MM_LOCUS_ALLELE_COUNTS(INCLUDED_COUNTER,1):            5
 POPLN_FREQ:            0
 Finished iterating through marker: -2     
 **********NEW MARKER: M4**************************
 LOCUS_STATUS(MARKER_COUNTER): 0.02   
 MM_LOCUS_ALLELE_COUNTS(INCLUDED_COUNTER,1):            5
 GENOTYPE_ERROR:   2.0000000E-02
 #computed iterations:       137577computed accept every x:          136
 iterations:        19900burn_in:         9900accept_every_x:           10
 Number of unique alignments:            2
 # of alignments skipped due to too many possible translations:            0
 UNIQUE_COUNTS:            1
 POPLN_FREQ:            0
 checkB TOTAL_SAMPLES:          651
 LOCUS_STATUS_OLD: -1     -2     0.02   -2     0.02   LOCUS_STATUS: -1     
 -2     -2     -2     0.02   
 Finished iterating through marker: 0.02   
 Total estimated run time:     0:02 (hrs:mins)
 Estimated times for each marker:
 
 RUN_TIMES(xx):    75.24380    
 M4                    0:02 (hrs:mins) 
 **********NEW MARKER: AFF**************************
 LOCUS_STATUS(MARKER_COUNTER): -1     
 MM_LOCUS_ALLELE_COUNTS(INCLUDED_COUNTER,1):            5
 POPLN_FREQ:            0
 checkB TOTAL_SAMPLES:          651
 LOCUS_STATUS_OLD: -1     -2     0.02   -2     0.02   LOCUS_STATUS: -1     
 -2     -2     -2     0.02   
 Finished iterating through marker: -1     
 **********NEW MARKER: M1**************************
 LOCUS_STATUS(MARKER_COUNTER): -2     
 MM_LOCUS_ALLELE_COUNTS(INCLUDED_COUNTER,1):            5
 POPLN_FREQ:            0
 Finished iterating through marker: -2     
 **********NEW MARKER: M2**************************
 LOCUS_STATUS(MARKER_COUNTER): -2     
 MM_LOCUS_ALLELE_COUNTS(INCLUDED_COUNTER,1):            5
 POPLN_FREQ:            0
 checkB TOTAL_SAMPLES:          651
 LOCUS_STATUS_OLD: -1     -2     0.02   -2     0.02   LOCUS_STATUS: -1     
 -2     -2     -2     0.02   
 Finished iterating through marker: 0.02   
 **********NEW MARKER: M3**************************
 LOCUS_STATUS(MARKER_COUNTER): -2     
 MM_LOCUS_ALLELE_COUNTS(INCLUDED_COUNTER,1):            5
 POPLN_FREQ:            0
 Finished iterating through marker: -2     
 **********NEW MARKER: M4**************************
 LOCUS_STATUS(MARKER_COUNTER): 0.02   
 MM_LOCUS_ALLELE_COUNTS(INCLUDED_COUNTER,1):            5
 GENOTYPE_ERROR:   2.0000000E-02
 #computed iterations:       137577computed accept every x:          136
 iterations:      1003000burn_in:         1000accept_every_x:         1002
 iterations completed:       100000
 iterations completed:       200000
 iterations completed:       300000
 iterations completed:       400000
 iterations completed:       500000
 iterations completed:       600000
 iterations completed:       700000
 iterations completed:       800000
 iterations completed:       900000
 iterations completed:      1000000
 number iterations completed:      1002001total number of iterations: 
 Number of unique alignments:           10
 # of alignments skipped due to too many possible translations:            0
 UNIQUE_COUNTS:            1
 RUN STATISTICS: 
 Parameter, # Times Proposed, # Times Accepted, # Times Actually Changed
 # Times Accepted when Actually Changed
 Part Change:       333226      135658      207129        9561
 Freq Change:       334154      136012      334154      136012
 n Change:       334621       45333      298826        9538
 Total:      1002001      317003      840109      155111
 Parameter, % Times Proposed, % Times Accepted out of total proposals, % Times A
 ctually Changed out of total proposals, % Times Accepted when Actually Changed
 Part Change:    33.25605       40.71051       62.15871       4.615964    
 Freq Change:    33.34867       40.70339       100.0000       40.70339    
 n Change:    33.39528       13.54757       89.30283       3.191824    
 % Total Accepted:    31.63700    % Total Changes Made:    83.84313    
 % Total Accepted when Change Made:    18.46320    
 POPLN_FREQ:            0
 checkB TOTAL_SAMPLES:          651
 LOCUS_STATUS_OLD: -1     -2     0.02   -2     0.02   LOCUS_STATUS: -1     
 -2     -2     -2     0.02   
 Finished iterating through marker: 0.02   
 FALSE -- ORIGINAL_PED_GENOTYPES not allocated
 TRUE -- PED_GENOTYPES allocated
 ***Run times: *****
 time (secs) for marker            1   74.75200    
 time (secs) for marker            2   93.11700    
 Total time for MicroMerge run (secs):    254.0000    
