# Supplementary material for: Merging microsatellite data: enhanced methodology and software to combine genotype data for linkage and association analysis
Source: BMC Bioinformatics. 2008 Jul 21;9:317. doi: 10.1186/1471-2105-9-317 (PMC2515855; doi:10.1186/1471-2105-9-317)
Supplement: Additional file 1 — MicroMerge v2 software for Windows. This file contains a copy of MicroMerge v2 software for Windows (Win2K+) on Intel. Versions of MicroMerge v2 developed for Linux and Macintosh systems, as well as current releases of MicroMerge can be found here: . [file 1471-2105-9-317-S1.zip › MicroMerge_v20_Windows/test_run_3/out3-2_summary.txt]

RUN PARAMETERS: 
 
 SAMPLES_IN_COMMON_FILE=t1-samples_in_common.txt
 PEDIGREE_AND_LOCUS_FILES=
 t1-ped1.txt,t1-loc1.txt
 t1-ped2.txt,t1-loc2.txt
 ONE_TO_ONE_ALIGNMENT=1
 INCLUSION_STATUS_FILE=t1-inclusion.txt
 MERGED_PEDIGREE_FILE_NAME=out3-2_pedigree.txt
 MERGED_LOCUS_FILE_NAME=out3-2_locus.txt
 MERGED_SUMMARY_FILE_NAME=out3-2_summary.txt
 MERGED_LOG_FILE_NAME=out3-2_log.txt
 START_SEED=29465
 
RESULTS SUMMARY: 

Locus     Pr(A1)  Pr(A2)  Diff  AP-Pr(A1)  AP-Pr(A2)
M2         0.993    0.004    0.989    0.999    0.779
M4         0.560    0.439    0.121    0.874    0.840


DETAILED RESULTS FOR EACH MARKER: 

******** Marker:        M2 *******************


DATA SET ALLELE NAMES, FREQUENCIES, AND COUNTS:

Data set 1 =  116 Samples,   8 unique alleles

DS 1-B  D-Freq        Counts
7    0.3961039        61
8    0.0779221        12
9    0.1233766        19
9.5  0.0064935         1
10   0.1233766        19
11   0.1493506        23
12   0.0714286        11
13   0.0519481         8

Data set 2 =  535 Samples,   8 unique alleles

DS 2-B  D-Freq        Counts
1    0.4786477       269
2    0.0818505        46
3    0.1405694        79
4    0.0017794         1
5    0.0569395        32
6    0.1370107        77
7    0.0854093        48
8    0.0177936        10

Total unique alleles:   16


CS GENOTYPES:

DS 1      DS 2      
10-11    5-6    
10-11    5-6    
10-11    5-6    
10-11    5-6    
7-10    1-5    
8-9    2-3    
9-10    3-5    
9-10    3-5    


TOP 10 ALIGNMENTS:

Alignment 1:
Posterior Probability =  0.993
Average Pair-wise Posterior Probability =    0.999
DS 1-B      DS 2-B      TH-Freq    Pair-Wise Posterior Probabilities
       7         1       0.4592307   1.000
       8         2       0.0797351   1.000
       9         3       0.1399727   1.000
     9.5         4       0.0039050   0.995
      10         5       0.0750605   1.000
      11         6       0.1402361   1.000
      12         7       0.0776229   1.000
      13         8       0.0242370   0.997
 `
Alignment 2:
Posterior Probability =  0.004
Average Pair-wise Posterior Probability =    0.779
DS 1-B      DS 2-B      TH-Freq    Pair-Wise Posterior Probabilities
       7         1       0.4615167   1.000
       8         2       0.0805462   1.000
       9         3       0.1300949   1.000
     9.5         0       0.0082013   0.005
       0         4       0.0018086   0.005
      10         5       0.0816686   1.000
      11         6       0.1335665   1.000
      12         7       0.0773586   1.000
      13         8       0.0252387   0.997
 `
    

******** Marker:        M4 *******************


DATA SET ALLELE NAMES, FREQUENCIES, AND COUNTS:

Data set 1 =  116 Samples,   5 unique alleles

DS 1-B  D-Freq        Counts
13   0.4230769        77
14   0.5054945        92
15   0.0384615         7
17   0.0219780         4
19   0.0109890         2

Data set 2 =  535 Samples,   7 unique alleles

DS 2-B  D-Freq        Counts
1    0.0034483         2
2    0.4344828       252
3    0.3982759       231
4    0.0724138        42
5    0.0034483         2
6    0.0844828        49
7    0.0034483         2

Total unique alleles:   12


CS GENOTYPES:

DS 1      DS 2      
13-15    2-4    
13-15    2-4    
13-15    2-4    
13-14    2-3    
13-13    2-2    
13-14    2-3    
13-14    2-3    
13-14    2-3    


TOP 10 ALIGNMENTS:

Alignment 1:
Posterior Probability =  0.560
Average Pair-wise Posterior Probability =    0.874
DS 1-B      DS 2-B      TH-Freq    Pair-Wise Posterior Probabilities
       0         1       0.0057975   1.000
      13         2       0.4313553   1.000
      14         3       0.4247062   1.000
      15         4       0.0651189   1.000
       0         5       0.0058183   0.561
      17         6       0.0601482   0.560
      19         7       0.0070557   1.000
 `
Alignment 2:
Posterior Probability =  0.439
Average Pair-wise Posterior Probability =    0.840
DS 1-B      DS 2-B      TH-Freq    Pair-Wise Posterior Probabilities
       0         1       0.0045182   1.000
      13         2       0.4204065   1.000
      14         3       0.4263628   1.000
      15         4       0.0648089   1.000
      17         5       0.0081002   0.439
       0         6       0.0691669   0.440
      19         7       0.0066365   1.000
 `
    
