# Supplementary material for: Merging microsatellite data: enhanced methodology and software to combine genotype data for linkage and association analysis
Source: BMC Bioinformatics. 2008 Jul 21;9:317. doi: 10.1186/1471-2105-9-317 (PMC2515855; doi:10.1186/1471-2105-9-317)
Supplement: Additional file 1 — MicroMerge v2 software for Windows. This file contains a copy of MicroMerge v2 software for Windows (Win2K+) on Intel. Versions of MicroMerge v2 developed for Linux and Macintosh systems, as well as current releases of MicroMerge can be found here: . [file 1471-2105-9-317-S1.zip › MicroMerge_v20_Windows/test_run_3/RE-out3-2_pedigree.txt]

1:1	101			1		2	3-3
1:2	102			2		2	3-3
1:3	103			2			3-3
1:4	104			1			3-3
1:5	105			1
1:6	106			2		2	2-2
1:7	107			1		2	2-2
1:8	108			2		2	2-2
1:9	109			1			2-2
1:10	110			1			2-2
1:11	111			2		2	2-2
1:12	112			1			2-5
1:13	113			1			2-2
1:14	114			2			2-3
1:15	115			1			2-3
1:16	116			1			2-2
1:17	117			2
1:18	118			1			2-3
1:19	119			2		2	2-2
1:20	120			2		2	2-2
1:21	121			2			2-3
1:22	122			1			3-3
1:23	123			2		2	3-3
1:24	124			2			3-4
1:25	125			2			3-4
1:26	126			1			3-3
1:27	127			1		2	3-3
1:28	128			2			3-4
1:29	129			1
1:30	130			2
1:31	131			2
1:32	132			1
1:33	133			1
1:34	134			1			3-5
1:35	135			2		2	3-3
1:36	136			1			3-3
1:37	137			2		2	3-3
1:38	138			2		2	3-5
1:39	139			2			2-3
1:40	140			2			2-2
1:41	141			1			3-4
1:42	142			2		2	3-3
1:43	143			2			2-3
1:44	144			1
1:45	145			1
1:46	146			1
1:47	147			2		2	2-3
1:48	148			2		2	2-2
1:49	149			2			3-3
1:50	150			2			2-3
1:51	151			1			2-3
1:52	152			1		2	3-3
1:53	153			2			2-3
1:54	154			1		2	2-2
1:55	155			2			3-3
1:56	156			1			2-3
1:57	157			1			2-3
1:58	158			1			2-3
1:59	159			2		2	3-3
1:60	160			1
1:61	161			2
1:62	162			1
1:63	163			2		2	2-4
1:64	164			2		2	2-4
1:65	165			1		2	2-4
1:66	166			2			2-3
1:67	167			2			2-3
1:68	168			1		2	2-3
1:69	169			2			2-3
1:70	170			2		2	2-2
1:71	171			2		2	2-2
1:72	172			2			2-3
1:73	173			1
1:74	174			2
1:75	175			1
1:76	176			2
1:77	177			2
1:78	178			1
1:79	179			1
1:80	180			2		2	2-3
1:81	181			2			2-3
1:82	182			1			2-2
1:83	183			1			2-3
1:84	184			2		2	2-2
1:85	185			2		2	3-6
1:86	186			1		2	3-3
1:87	187			2		2	3-3
1:88	188			2			3-6
1:89	189			2			3-3
1:90	190			1		2	3-3
1:91	191			1			3-3
1:92	192			1			3-3
1:93	193			2			3-3
1:94	194			1			3-3
1:95	195			2		2	3-3
1:96	196			1
1:97	197			2
1:98	198			1
1:99	199			1
1:100	200			2		2	3-3
1:101	201			1			2-3
1:102	202			2			2-3
1:103	203			2		2	2-3
1:104	204			2		2	3-3
1:105	205			1			2-2
1:106	206			1		2	2-3
1:107	207			1			2-3
1:108	208			1
1:109	209			1		2	2-2
1:110	210			2			3-3
1:111	211			2		2	2-3
1:112	212			1			2-3
1:113	213			2		2	2-2
1:114	214			2			2-2
1:115	215			2			2-2
1:116	216			2			2-5
2:1	101			1
2:2	102			2
2:3	103			1
2:4	104			2		2	3-4
2:5	105			1		1	3-3
2:6	106			1			3-4
2:7	107			2		2	3-4
2:8	108			1		1	2-2
2:9	109			2		2	2-3
2:10	110			2		2	2-4
2:11	111			2		2	2-3
2:12	112			1			2-3
2:13	113			1		1
2:14	114			1			2-3
2:15	115			1			3-4
2:16	116			2		2
2:17	117			1		1
2:18	118			1		1
2:19	119			2		2
2:20	120			2		1
2:21	121			1
2:22	122			1		2
2:23	123			2
2:24	124			1		1
2:25	125			2
2:26	126			1		1
2:27	127			2
2:28	128			1
2:29	129			1
2:30	130			2
2:31	131			2
2:32	132			1
2:33	133			1
2:34	134			1
2:35	135			2
2:36	136			2
2:37	137			1
2:38	138			2
2:39	139			2
2:40	140			1
2:41	141			1
2:42	142			2		2
2:43	143			2
2:44	144			2		2
2:45	145			2		2
2:46	146			1		2
2:47	147			2
2:48	148			1		1
2:49	149			2		2
2:50	150			2		1
2:51	151			2
2:52	152			1
2:53	153			1
2:54	154			1
2:55	155			2
2:56	156			1
2:57	157			1
2:58	158			2
2:59	159			1
2:60	160			2		1	2-3
2:61	161			1
2:62	162			2			2-3
2:63	163			2		2	2-3
2:64	164			2		2	3-3
2:65	165			1			2-4
2:66	166			2		2	2-3
2:67	167			1		1	2-2
2:68	168			1		2	3-3
2:69	169			2			2-5
2:70	170			2		2	2-3
2:71	171			1
2:72	172			2		2	2-3
2:73	173			2			2-3
2:74	174			1			2-3
2:75	175			2		2	2-3
2:76	176			2			2-3
2:77	177			2		2	2-3
2:78	178			1		2	2-3
2:79	179			2
2:80	180			1		2	3-5
2:81	181			2
2:82	182			1
2:83	183			2		2
2:84	184			2		2
2:85	185			2
2:86	186			1		1
2:87	187			2		2
2:88	188			1		2
2:89	189			2		1
2:90	190			2
2:91	191			1		1
2:92	192			2
2:93	193			1
2:94	194			2
2:95	195			1		1
2:96	196			1
2:97	197			2		1
2:98	198			1
2:99	199			2		1
2:100	200			2		2
2:101	201			1
2:102	202			2
2:103	203			2
2:104	204			1
2:105	205			1		2
2:106	206			2
2:107	207			1		2
2:108	208			2
2:109	209			2		2
2:110	210			2		2
2:111	211			1
2:112	212			2		2	3-5
2:113	213			1
2:114	214			2		2	3-3
2:115	215			1
2:116	216			2		2	3-3
2:117	217			1			3-5
2:118	218			2			2-2
2:119	219			1			3-3
2:120	220			2			2-3
2:121	221			1			3-4
2:122	222			2		2	3-3
2:123	223			2			2-3
2:124	224			1
2:125	225			2
2:126	226			2		2
2:127	227			2		2
2:128	228			1
2:129	229			1		1
2:130	230			2		2
2:131	231			2		2
2:132	232			1		1
2:133	233			1
2:134	234			2
2:135	235			1		1
2:136	236			1
2:137	237			2
2:138	238			1		1
2:139	239			1		1
2:140	240			2		2
2:141	241			2		2
2:142	242			1		1
2:143	243			1		1
2:144	244			2		2
2:145	245			2		2
2:146	246			1		2
2:147	247			1		2
2:148	248			2
2:149	249			2		2
2:150	250			1
2:151	251			2		2
2:152	252			2
2:153	253			1
2:154	254			1		2
2:155	255			2		1
2:156	256			1		1
2:157	257			2		1
2:158	258			1		1
2:159	259			2		2
2:160	260			2
2:161	261			1		1
2:162	262			2		2
2:163	263			1		2
2:164	264			1		2
2:165	265			1
2:166	266			1
2:167	267			2
2:168	268			1
2:169	269			2		2
2:170	270			1
2:171	271			1		1
2:172	272			2		1
2:173	273			1
2:174	274			2		2
2:175	275			2		2
2:176	276			1		2
2:177	277			2
2:178	278			2
2:179	279			1
2:180	280			2		1
2:181	281			1
2:182	282			2
2:183	283			1
2:184	284			2
2:185	285			2		1
2:186	286			2
2:187	287			1
2:188	288			2		2
2:189	289			2		2
2:190	290			1
2:191	291			2		2
2:192	292			2
2:193	293			1		2
2:194	294			1		2
2:195	295			1
2:196	296			2		2
2:197	297			2		2
2:198	298			1		2
2:199	299			2
2:200	300			2		2
2:201	301			2		2
2:202	302			2		2
2:203	303			1		2
2:204	304			1		2
2:205	305			1		2
2:206	306			2		2
2:207	307			2
2:208	308			2		1
2:209	309			2
2:210	310			1
2:211	311			1
2:212	312			2
2:213	313			1			2-3
2:214	314			2			2-3
2:215	315			2			3-3
2:216	316			2		2	2-3
2:217	317			1
2:218	318			1			2-3
2:219	319			2			2-3
2:220	320			2		2	2-2
2:221	321			1		2	3-3
2:222	322			1		2	2-2
2:223	323			2		2	3-3
2:224	324			2			3-3
2:225	325			1			2-3
2:226	326			1			2-3
2:227	327			1
2:228	328			2		1
2:229	329			1		2	2-2
2:230	330			2		2	2-2
2:231	331			1		1	2-3
2:232	332			2		2	2-2
2:233	333			2		2	2-2
2:234	334			2		1	2-2
2:235	335			2		2	2-3
2:236	336			2		1	2-2
2:237	337			2		2	2-2
2:238	338			2		2	2-2
2:239	339			2		2	2-3
2:240	340			1			2-2
2:241	341			2
2:242	342			1
2:243	343			2
2:244	344			1
2:245	345			1
2:246	346			2
2:247	347			2
2:248	348			1
2:249	349			1
2:250	350			2
2:251	351			1
2:252	352			2
2:253	353			2
2:254	354			2
2:255	355			1			2-3
2:256	356			2
2:257	357			1			2-4
2:258	358			1			2-4
2:259	359			2			2-2
2:260	360			1
2:261	361			2
2:262	362			2			2-3
2:263	363			2		2	2-2
2:264	364			1
2:265	365			2
2:266	366			2		2
2:267	367			2		2
2:268	368			1		1
2:269	369			1
2:270	370			1		2
2:271	371			1		1
2:272	372			2
2:273	373			1		2
2:274	374			2		2
2:275	375			2		2
2:276	376			1
2:277	377			2
2:278	378			2
2:279	379			1		1
2:280	380			1		2
2:281	381			2		2
2:282	382			1		1
2:283	383			2		2
2:284	384			2
2:285	385			2
2:286	386			1
2:287	387			1
2:288	388			2		2
2:289	389			2		2
2:290	390			1
2:291	391			2		2
2:292	392			1			2-2
2:293	393			2			2-3
2:294	394			2		2	2-2
2:295	395			2		2	2-3
2:296	396			1			2-3
2:297	397			1
2:298	398			2
2:299	399			1		2
2:300	400			2		2
2:369	469			2		2	2-3
2:370	470			2		2	2-2
2:371	471			2		2	2-2
2:372	472			1		1	3-5
2:373	473			2		2	2-3
2:374	474			1			3-5
2:375	475			2		2	2-3
2:376	476			2		2	2-3
2:377	477			1		2
2:378	478			2			3-5
2:379	479			2
2:380	480			1
2:381	481			1		1	2-2
2:382	482			2		2	3-5
2:383	483			1		1	2-5
2:384	484			1
2:385	485			1			2-3
2:386	486			2		2	3-3
2:387	487			2		2	2-3
2:388	488			2			2-3
2:436	536			2		2	3-4
2:437	537			1
2:438	538			2		2	3-3
2:439	539			2		2	3-4
2:440	540			1		2	3-3
2:441	541			2			2-4
2:442	542			1			1-3
2:443	543			2			3-4
2:444	544			1			1-4
2:445	545			1			3-4
2:465	565			2		2	2-3
2:466	566			2		2	2-3
2:467	567			2		2
2:468	568			1			3-3
2:469	569			2		2	2-3
2:470	570			1		1	2-2
2:471	571			2		2	3-3
2:472	572			2		2	2-2
2:473	573			1			2-3
2:474	574			2			3-3
2:475	575			1			3-3
2:476	576			2		2	2-2
2:477	577			1		1	2-3
2:534	634			2		2	3-4
2:535	635			2		2	2-4
2:536	636			1		1	2-3
2:537	637			1		1	2-4
2:538	638			1			2-4
2:539	639			2			2-5
2:542	642			1		2	2-3
2:543	643			2		2	2-2
2:544	644			1			2-2
2:545	645			1		1	4-5
2:546	646			1			2-4
2:548	648			2		2	3-3
2:549	649			1		1	2-3
2:550	650			2		2	3-5
2:551	651			2		2	3-4
2:552	652			1		2	3-5
2:553	653			2			3-4
2:554	654			2		2	2-3
2:555	655			1		2	2-3
2:556	656			1		2	3-3
2:557	657			2			4-5
2:558	658			2			3-3
2:559	659			1			3-5
2:560	660			2			3-3
2:565	665			2			3-3
2:566	666			2		2	5-5
2:567	667			1		1	2-3
2:568	668			2		2	2-2
2:570	670			2			3-5
2:571	671			2		2	2-5
2:573	673			2		2	2-5
2:575	675			2			5-5
2:576	676			1			3-5
2:577	677			1		2
2:578	678			2		1	2-2
2:579	679			2		2	3-5
2:580	680			2			3-5
2:581	681			2		2	2-2
2:582	682			2
2:583	683			2		2	2-2
2:586	686			2			3-3
2:588	688			2		2	3-3
2:589	689			1			3-3
2:590	690			1			3-3
2:591	691			1		2	3-3
2:592	692			1		2	3-3
2:593	693			2			3-6
2:595	695			1			3-3
2:596	696			2		2	3-3
2:597	697			2		2	3-6
2:598	698			2			3-3
2:599	699			1			2-2
2:600	700			2		2	3-3
2:602	702			2			2-3
2:603	703			2		2	2-3
2:604	704			2		2	3-3
2:605	705			1			2-3
2:606	706			1		2	2-3
2:607	707			1			2-3
2:608	708			1			3-3
2:609	709			2		2	3-3
2:610	710			1		2	3-3
2:611	711			1
2:612	712			2			3-3
2:666	766			2		2	2-2
2:667	767			1
2:668	768			1		1
2:669	769			2		2	2-2
2:670	770			2		2	2-2
2:671	771			2		2	2-2
2:672	772			1		1	2-5
2:673	773			1		1	2-2
2:674	774			1			2-2
2:675	775			1		2	2-2
2:676	776			1
2:677	777			2			2-5
2:678	778			2		2	2-2
2:679	779			2		2	2-2
2:680	780			2		2
2:681	781			2			2-2
2:682	782			2		2
2:683	783			1			2-3
2:684	784			2		2
2:685	785			1			2-5
2:686	786			1			2-5
2:687	787			2			2-5
2:688	788			2
2:689	789			1		2	2-2
2:690	790			2			3-3
2:691	791			2		2	2-3
2:692	792			1			2-3
2:693	793			2		2	2-2
2:724	824			2		2	2-3
2:725	825			1		1
2:726	826			2		1	3-3
2:727	827			1		1	2-2
2:728	828			1		1
2:729	829			2		2	2-3
2:730	830			2		2	2-3
2:731	831			2		2	2-3
2:732	832			2		2	2-3
2:733	833			2			2-3
2:734	834			1		2	2-3
2:782	882			1		2	3-5
2:783	883			2
2:784	884			2		2
2:785	885			1
2:786	886			2		2	3-5
2:787	887			2		1	3-5
2:788	888			1
2:789	889			2		2	3-5
2:790	890			2		2	3-5
2:791	891			1		1	2-3
2:792	892			2			3-5
2:793	893			2		2	4-5
2:794	894			1		2	5-5
2:795	895			2			3-3
2:796	896			1		2	5-5
2:797	897			2
2:889	989			2			2-3
2:890	990			1		1	2-4
2:891	991			1		2	2-4
2:892	992			2			2-3
2:893	993			2		2	3-4
2:894	994			2		2	2-4
2:895	995			2		2	3-4
2:896	996			1			2-4
2:897	997			2		2	2-4
2:898	998			2		2	2-4
2:899	999			1			2-4
2:900	1000			1			2-4
2:901	1001			2		2	3-4
2:902	1002			1
2:903	1003			2		2	2-3
2:904	1004			1		2	2-3
2:905	1005			1		2	3-3
2:906	1006			1		1	2-3
2:907	1007			2		2	2-3
2:908	1008			1		1	2-2
2:909	1009			1			2-3
2:910	1010			1		1	2-5
2:911	1011			2		2	3-3
2:912	1012			1			3-5
2:913	1013			2		2	3-3
2:914	1014			1		2	3-5
2:915	1015			1			3-5
2:916	1016			2			3-5
2:917	1017			2			3-5
2:956	1056			1			2-2
2:957	1057			2
2:958	1058			2			2-3
2:959	1059			1		2	2-2
2:960	1060			2		2	2-2
2:961	1061			1			2-5
2:962	1062			2		2	2-2
2:963	1063			2		2	2-2
2:964	1064			1			2-2
2:965	1065			1			2-3
2:966	1066			1			2-2
2:967	1067			1			2-2
2:968	1068			1
2:969	1069			2
2:970	1070			1			3-3
2:971	1071			2		2	3-3
2:972	1072			2
2:973	1073			1			2-3
2:974	1074			1
2:975	1075			1
2:976	1076			2			3-4
2:977	1077			1		2	3-3
2:978	1078			2			3-4
2:979	1079			2		2	2-2
2:980	1080			2		2	2-2
2:981	1081			2			2-3
2:982	1082			1			3-3
2:983	1083			2			3-4
2:1018	1118			2		2	2-2
2:1019	1119			1			2-2
2:1020	1120			1			2-3
2:1021	1121			1		2	2-2
2:1022	1122			2			3-3
2:1023	1123			2		2	2-2
2:1024	1124			1			2-3
2:1025	1125			2		2	2-2
2:1026	1126			1			2-5
2:1027	1127			2		2	2-2
2:1028	1128			2			2-3
2:1029	1129			1			2-3
2:1030	1130			2			2-3
2:1031	1131			2			2-2
2:1032	1132			1		2	2-2
2:1033	1133			1			2-2
