# Supplementary material for: Merging microsatellite data: enhanced methodology and software to combine genotype data for linkage and association analysis
Source: BMC Bioinformatics. 2008 Jul 21;9:317. doi: 10.1186/1471-2105-9-317 (PMC2515855; doi:10.1186/1471-2105-9-317)
Supplement: Additional file 1 — MicroMerge v2 software for Windows. This file contains a copy of MicroMerge v2 software for Windows (Win2K+) on Intel. Versions of MicroMerge v2 developed for Linux and Macintosh systems, as well as current releases of MicroMerge can be found here: . [file 1471-2105-9-317-S1.zip › MicroMerge_v20_Windows/test_run_3/RE-out3-2_summary.txt]

RUN PARAMETERS: 
 
 SAMPLES_IN_COMMON_FILE=t1-samples_in_common.txt
 PEDIGREE_AND_LOCUS_FILES=
 t1-ped1.txt,t1-loc1.txt
 t1-ped2.txt,t1-loc2.txt
 ONE_TO_ONE_ALIGNMENT=1
 INCLUSION_STATUS_FILE=t1-inclusion.txt
 MERGED_PEDIGREE_FILE_NAME=out3-2_pedigree.txt
 MERGED_LOCUS_FILE_NAME=out3-2_locus.txt
 MERGED_SUMMARY_FILE_NAME=out3-2_summary.txt
 MERGED_LOG_FILE_NAME=out3-2_log.txt
 START_SEED=29465
 
RESULTS SUMMARY: 

Locus     Pr(A1)  Pr(A2)  Diff  AP-Pr(A1)  AP-Pr(A2)
M4         1.000    0.000    1.000    1.000    0.000


DETAILED RESULTS FOR EACH MARKER: 

******** Marker:        M4 *******************


DATA SET ALLELE NAMES, FREQUENCIES, AND COUNTS:

Data set 1 =  116 Samples,   5 unique alleles

DS 1-B  D-Freq        Counts
13   0.4230769        77
14   0.5054945        92
15   0.0384615         7
17   0.0219780         4
19   0.0109890         2

Data set 2 =  535 Samples,   6 unique alleles

DS 2-B  D-Freq        Counts
1    0.0034722         2
2    0.4340278       250
3    0.4010417       231
4    0.0729167        42
5    0.0000000         0
6    0.0850694        49
7    0.0034722         2

Total unique alleles:   11


CS GENOTYPES:

DS 1      DS 2      
13-15    2-4    
13-15    2-4    
13-15    2-4    
13-14    2-3    
13-13    2-2    
13-14    2-3    
13-14    2-3    
13-14    2-3    


TOP 10 ALIGNMENTS:

Alignment 1:
Posterior Probability =  1.000
Average Pair-wise Posterior Probability =    1.000
DS 1-B      DS 2-B      TH-Freq    Pair-Wise Posterior Probabilities
       0         1       0.0080978   1.000
      13         2       0.4304481   1.000
      14         3       0.4166034   1.000
      15         4       0.0693237   1.000
      17         6       0.0654545   1.000
      19         7       0.0100725   1.000
 `
    
