# Supplementary material for: Merging microsatellite data: enhanced methodology and software to combine genotype data for linkage and association analysis
Source: BMC Bioinformatics. 2008 Jul 21;9:317. doi: 10.1186/1471-2105-9-317 (PMC2515855; doi:10.1186/1471-2105-9-317)
Supplement: Additional file 1 — MicroMerge v2 software for Windows. This file contains a copy of MicroMerge v2 software for Windows (Win2K+) on Intel. Versions of MicroMerge v2 developed for Linux and Macintosh systems, as well as current releases of MicroMerge can be found here: . [file 1471-2105-9-317-S1.zip › MicroMerge_v20_Windows/test_run_4/1_generated_ped07-10-15_18-24-27.txt]

1	1					7-9	13-14
2	2					7-11	14-15
3	3					7-12	14-15
4	4					11-11	14-14
5	5					7-12	13-14
6	6					7-11	13-14
7	7					8-13	13-13
8	8					7-8	13-15
9	9					10-12	13-14
10	10					7-9	14-14
11	11					7-11	13-14
12	12					8-13	13-13
13	13					7-7	13-14
14	14					7-9	13-14
15	15					7-10	13-13
16	16					7-7	13-14
17	17					7-10	13-14
18	18					7-8	13-14
19	19					7-7	13-14
20	20					7-11	13-13
21	21					7-7	13-13
22	22					7-11	13-14
23	23					7-8	13-14
24	24					7-10	13-14
25	25					7-11	13-14
26	26					7-9	13-14
27	27					10-10	14-14
28	28					7-9	17-19
29	29					9-10	13-17
30	30					7-11	14-14
31	31					8-8	13-14
32	32					7-10	13-13
33	33					7-11	15-19
34	34					11-11	14-14
35	35					10-10	13-14
36	36					7-10	14-15
37	37					7-7	13-19
38	38					7-7	14-14
39	39					7-8	14-14
40	40					10-11	13-15
41	41					7-7	13-14
42	42					11-12	14-14
43	43					7-11	14-14
44	44					7-8	13-14
45	45					7-7	13-14
46	46					7-10	13-14
47	47					7-13	13-14
48	48					9-11	13-14
49	49					7-10	13-14
50	50					7-10	13-13
51	51					7-13	13-13
52	52					7-7	13-15
53	53					10-13	14-17
54	54					8-12	13-15
55	55					7-8	13-13
56	56					7-11	13-13
57	57					8-9	13-17
58	58					7-8	14-14
59	59					7-10	13-14
60	60					9-11	14-14
61	61					12-12	14-14
62	62					7-11	14-14
63	63					7-9	14-14
64	64					7-11	13-15
65	65					8-10	13-13
66	66					12-13	14-14
67	67					7-13	13-13
68	68					7-11	13-14
69	69					10-10	13-13
70	70					7-11	14-14
71	71					7-7	13-14
72	72					11-11	13-14
73	73					7-10	14-17
74	74					11-11	13-13
75	75					11-13	13-14
76	76					7-7	13-14
77	77					10-11	14-15
78	78					7-11	14-14
79	79					7-11	14-14
80	80					7-7	13-14
81	81					7-7	14-14
82	82					10-12	13-14
83	83					7-9	14-14
84	84					7-10	13-14
85	85					7-7	13-13
86	86					8-11	13-13
87	87					7-13	14-14
88	88					8-12	13-13
89	89					7-7	14-14
90	90					10-11	15-19
91	91					8-10	13-14
92	92					7-11	13-15
93	93					7-10	13-14
94	94					7-12	13-13
95	95					7-7	14-14
96	96					7-11	13-13
97	97					7-11	14-14
98	98					7-11	13-14
99	99					7-10	14-14
100	100					7-8	13-14
101	101					8-12	13-14
102	102					8-10	14-14
103	103					11-13	13-14
104	104					9-11	14-15
105	105					12-12	14-17
106	106					7-7	14-14
107	107					7-10	13-13
108	108					7-9.5	13-14
109	109					7-9	13-14
110	110					11-13	14-14
111	111					7-7	13-14
112	112					7-8	13-14
113	113					7-10	13-17
114	114					7-10	14-14
115	115					10-13	14-14
116	116					11-13	13-14
117	117					10-11	13-14
118	118					7-9	13-17
119	119					11-11	13-14
120	120					7-12	13-14
121	121					7-9.5	13-13
122	122					8-11	13-14
123	123					7-11	13-14
124	124					7-11	14-17
125	125					7-11	14-15
126	126					9-13	13-14
127	127					7-11	13-14
128	128					7-12	13-14
129	129					7-8	13-14
130	130					7-9	14-14
131	131					7-9	13-13
132	132					11-13	14-14
133	133					7-11	13-14
134	134					7-7	13-13
135	135					10-10	13-14
136	136					7-7	14-14
137	137					7-9	13-14
138	138					7-7	13-14
139	139					7-11	13-14
140	140					7-13	14-14
141	141					7-9	14-14
142	142					7-9.5	13-15
143	143					8-10	13-14
144	144					13-13	13-14
145	145					9-9	13-15
146	146					7-9	13-14
147	147					9.5-10	13-15
148	148					7-13	13-17
149	149					7-11	13-14
150	150					7-11	14-14
151	151					9-11	14-14
152	152					7-10	13-14
153	153					9-11	14-14
154	154					7-7	13-14
155	155					7-11	14-17
156	156					7-11	14-14
157	157					7-7	14-14
158	158					7-12	13-13
159	159					7-13	14-14
160	160					7-11	13-19
161	161					11-13	13-14
162	162					7-7	13-14
163	163					7-10	14-15
164	164					7-7	14-19
165	165					9-11	14-19
166	166					7-10	13-14
167	167					7-7	13-14
168	168					9-10	13-13
169	169					10-13	14-14
170	170					7-7	13-13
171	171					7-7	13-14
172	172					7-10	13-14
173	173					7-7	13-14
174	174					10-12	13-13
175	175					10-11	13-13
176	176					7-10	14-19
177	177					7-11	14-14
178	178					7-11	13-14
179	179					9-9	13-14
180	180					7-7	13-13
181	181					7-7	13-13
182	182					7-11	13-13
183	183					7-12	13-14
184	184					7-13	13-14
185	185					9-10	13-14
186	186					12-12	14-14
187	187					7-10	13-13
188	188					9-9	14-17
189	189					7-11	13-13
190	190					9-12	13-14
191	191					7-9	14-14
192	192					8-12	14-14
193	193					11-11	13-14
194	194					7-11	13-14
195	195					10-10	13-13
196	196					10-13	13-14
197	197					7-9.5	14-14
198	198					9-11	13-14
199	199					9-13	13-14
200	200					7-7	13-13
201	201					7-9	13-14
202	202					8-9	13-17
203	203					11-12	14-14
204	204					7-10	13-14
205	205					7-9	13-14
206	206					7-7	14-15
207	207					7-11	13-13
208	208					7-13	13-13
209	209					7-11	13-14
210	210					8-11	14-15
211	211					7-13	13-14
212	212					7-10	13-14
213	213					7-10	14-14
214	214					7-10	13-14
215	215					7-13	13-15
216	216					7-8	14-19
217	217					7-8	13-14
218	218					7-12	14-14
219	219					7-7	13-14
220	220					7-7	13-14
221	221					10-10	13-14
222	222					8-12	13-14
223	223					7-12	14-14
224	224					7-10	14-17
225	225					7-13	13-14
226	226					7-12	13-13
227	227					9-10	14-19
228	228					7-11	14-14
229	229					7-10	14-14
230	230					9-13	13-13
231	231					7-11	13-14
232	232					8-11	13-14
233	233					9-12	13-13
234	234					7-7	13-13
235	235					7-9	13-14
236	236					10-10	13-15
237	237					7-8	14-14
238	238					10-11	13-13
239	239					9-11	14-14
240	240					7-9	13-14
241	241					7-7	13-14
242	242					7-8	14-14
243	243					8-13	14-14
244	244					7-11	13-14
245	245					7-7	14-15
246	246					7-7	14-14
247	247					10-13	13-14
248	248					7-13	13-14
249	249					7-9	13-14
250	250					7-12	14-14
251	251					8-12	13-14
252	252					10-13	13-14
253	253					7-9	13-14
254	254					11-13	13-14
255	255					7-7	13-14
256	256					7-11	13-14
257	257					7-13	13-13
258	258					7-9	14-14
259	259					7-7	13-13
260	260					9-12	13-14
261	261					9-10	14-17
262	262					7-11	14-14
263	263					7-13	13-14
264	264					7-9	13-14
265	265					7-7	13-14
266	266					7-9	13-13
267	267					7-9	13-14
268	268					13-13	14-14
269	269					7-7	13-14
270	270					7-9	14-14
271	271					7-7	14-14
272	272					9-12	13-13
273	273					7-10	13-14
274	274					7-13	13-14
275	275					7-7	14-17
276	276					9-10	14-14
277	277					7-11	13-14
278	278					7-11	13-14
279	279					9-13	13-14
280	280					7-12	13-14
281	281					8-10	13-14
282	282					7-7	13-14
283	283					7-7	14-14
284	284					7-10	13-14
285	285					12-13	13-14
286	286					10-11	14-17
287	287					12-13	13-13
288	288					12-13	13-14
289	289					7-13	13-13
290	290					7-11	13-14
291	291					7-9	14-14
292	292					7-7	14-14
293	293					7-7	13-14
294	294					7-7	13-14
295	295					9-10	13-13
296	296					8-13	13-14
297	297					11-12	13-13
298	298					8-13	13-14
299	299					7-7	14-15
300	300					7-9	13-14
301	301					7-7	13-14
302	302					7-7	13-13
303	303					8-9	14-14
304	304					7-7	13-13
305	305					9-9	14-15
306	306					7-13	14-14
307	307					7-11	13-14
308	308					11-12	14-15
309	309					7-12	13-14
310	310					7-7	14-14
311	311					7-8	13-14
312	312					9-10	14-14
313	313					7-10	14-15
314	314					7-9	14-14
315	315					8-13	14-14
316	316					7-11	14-14
317	317					7-11	13-14
318	318					7-7	13-14
319	319					10-11	13-13
320	320					9-9	13-13
321	321					7-10	13-14
322	322					7-7	13-14
323	323					12-13	13-13
324	324					8-12	13-14
325	325					7-10	13-14
326	326					7-10	14-17
327	327					9-10	13-14
328	328					11-12	14-15
329	329					7-8	14-19
330	330					9-11	13-14
331	331					11-11	13-14
332	332					7-9	14-14
333	333					7-12	13-14
334	334					9-11	13-14
335	335					7-7	14-14
336	336					10-11	13-14
337	337					7-9	13-15
338	338					7-13	13-14
339	339					7-7	13-14
340	340					9-11	13-13
341	341					7-9	13-14
342	342					7-12	14-19
343	343					7-7	13-14
344	344					7-9	14-14
345	345					7-11	13-14
346	346					7-13	14-14
347	347					7-9	13-13
348	348					7-13	14-14
349	349					7-7	13-17
350	350					10-11	13-14
351	351					7-11	13-15
352	352					7-13	13-14
353	353					9-10	14-15
354	354					7-10	13-13
355	355					7-11	13-14
356	356					7-7	14-14
357	357					7-7	14-17
358	358					7-9	14-14
359	359					8-13	13-13
360	360					7-9	14-17
361	361					7-13	14-14
362	362					11-12	13-13
363	363					7-9	14-14
364	364					7-10	13-14
365	365					7-8	14-14
366	366					7-8	13-13
367	367					7-8	14-14
368	368					10-13	13-13
369	369					7-7	13-14
370	370					8-13	13-14
371	371					7-8	13-13
372	372					7-9	14-17
373	373					9-9	14-14
374	374					7-11	13-13
375	375					7-9	13-14
376	376					12-13	14-14
377	377					7-13	13-14
378	378					10-13	13-14
379	379					8-11	13-13
380	380					7-7	13-14
381	381					7-11	13-14
382	382					7-11	13-14
383	383					9-11	13-17
384	384					7-12	13-14
385	385					9-10	14-14
386	386					8-11	13-14
387	387					7-9	14-14
388	388					7-9	13-14
389	389					7-11	13-14
390	390					7-7	13-14
391	391					7-12	14-14
392	392					7-8	13-17
393	393					7-11	13-13
394	394					7-9	13-14
395	395					7-9	13-14
396	396					7-7	14-14
397	397					7-9	13-14
398	398					7-7	14-14
399	399					11-13	13-14
400	400					7-7	14-14
