# Supplementary material for: Merging microsatellite data: enhanced methodology and software to combine genotype data for linkage and association analysis
Source: BMC Bioinformatics. 2008 Jul 21;9:317. doi: 10.1186/1471-2105-9-317 (PMC2515855; doi:10.1186/1471-2105-9-317)
Supplement: Additional file 1 — MicroMerge v2 software for Windows. This file contains a copy of MicroMerge v2 software for Windows (Win2K+) on Intel. Versions of MicroMerge v2 developed for Linux and Macintosh systems, as well as current releases of MicroMerge can be found here: . [file 1471-2105-9-317-S1.zip › MicroMerge_v20_Windows/test_run_4/control4.txt]

PEDIGREE_AND_LOCUS_FILES =
t1-ped1.txt,t1-loc1.txt
t1-ped2.txt,t1-loc2.txt
INCLUSION_STATUS_FILE = t1-inclusion.txt
MERGED_PEDIGREE_FILE_NAME = out4_pedigree.txt
MERGED_LOCUS_FILE_NAME = out4_locus.txt
MERGED_SUMMARY_FILE_NAME = out4_summary.txt
MERGED_LOG_FILE_NAME = out4_log.txt
POPULATION_FREQUENCIES = 1,0
SIMULATE_DATA_INSTRUCTIONS = 1
START_SEED = 1904
