# Supplementary material for: Merging microsatellite data: enhanced methodology and software to combine genotype data for linkage and association analysis
Source: BMC Bioinformatics. 2008 Jul 21;9:317. doi: 10.1186/1471-2105-9-317 (PMC2515855; doi:10.1186/1471-2105-9-317)
Supplement: Additional file 1 — MicroMerge v2 software for Windows. This file contains a copy of MicroMerge v2 software for Windows (Win2K+) on Intel. Versions of MicroMerge v2 developed for Linux and Macintosh systems, as well as current releases of MicroMerge can be found here: . [file 1471-2105-9-317-S1.zip › MicroMerge_v20_Windows/test_run_4/out4_locus.txt]

 AFF,AUTOSOME,2,2
 1
 2
 1,3
 1-1
 1-2
 2-2
 2,3
 1-1
 1-2
 2-2
M2,AUTOSOME,  9,  10
  1, 0.451806
  2, 0.070369
  3, 0.124193
  4, 0.003934
  5, 0.087319
  6, 0.139963
  7, 0.053702
  8, 0.047546
  9, 0.021169
 1:10+13,  2
 5-8 
 5-9 
 1:7+13,  2
 1-8 
 1-9 
 1:9+13,  2
 3-8 
 3-9 
 1:11+13,  2
 6-8 
 6-9 
 2:5+7,  2
 5-7 
 5-8 
 2:3+7,  2
 3-7 
 3-8 
 2:2+7,  2
 2-7 
 2-8 
 2:1+7,  2
 1-7 
 1-8 
 2:6+7,  2
 6-7 
 6-8 
 2:7+7,  3
 7-7 
 7-8 
 8-8 
M4,AUTOSOME,  8,  12
  1, 0.003440
  2, 0.423721
  3, 0.411679
  4, 0.074752
  5, 0.004540
  6, 0.040910
  7, 0.032669
  8, 0.008287
 1:14+14,  6
 3-3 
 3-4 
 3-5 
 4-4 
 4-5 
 5-5 
 1:13+13,  3
 1-1 
 1-2 
 2-2 
 1:13+17,  2
 1-7 
 2-7 
 1:13+14,  6
 1-3 
 1-4 
 1-5 
 2-3 
 2-4 
 2-5 
 1:14+15,  3
 3-6 
 4-6 
 5-6 
 1:14+17,  3
 3-7 
 4-7 
 5-7 
 1:13+15,  2
 1-6 
 2-6 
 1:14+19,  3
 3-8 
 4-8 
 5-8 
 2:2+6,  2
 2-6 
 2-7 
 2:3+6,  2
 3-6 
 3-7 
 2:4+6,  2
 4-6 
 4-7 
 2:6+6,  3
 6-6 
 6-7 
 7-7 
