# Supplementary material for: Merging microsatellite data: enhanced methodology and software to combine genotype data for linkage and association analysis
Source: BMC Bioinformatics. 2008 Jul 21;9:317. doi: 10.1186/1471-2105-9-317 (PMC2515855; doi:10.1186/1471-2105-9-317)
Supplement: Additional file 1 — MicroMerge v2 software for Windows. This file contains a copy of MicroMerge v2 software for Windows (Win2K+) on Intel. Versions of MicroMerge v2 developed for Linux and Macintosh systems, as well as current releases of MicroMerge can be found here: . [file 1471-2105-9-317-S1.zip › MicroMerge_v20_Windows/test_run_4/out4_log.txt]

 Start_time:    1362268.    
 TIME_STAMP: 07-10-15_18-24-27
 Seed:         1904
 Iterations:      1000000
 LOCUS_STATUS: -1     -2     0.02   -2     0.02   NUM_PRINTED_LOCI:            1
 NUM_DATASETS:            2
 NUM_LOCI           5
 NUM_INCLUDED_LOCI:            2
 LOCUS_ALLELE_COUNTS:            2           9           8           5
           5           2          11           8           7           7
 MM_LOCUS_ALLELE_COUNTS:            8           5           8           7
 *** Lumped Format Selected ***
 **********NEW MARKER: AFF**************************
 LOCUS_STATUS(MARKER_COUNTER): -1     
 MM_LOCUS_ALLELE_COUNTS(INCLUDED_COUNTER,1):            8
 POPLN_FREQ:            1
 checkA ORIGINAL_TOTAL_SAMPLES:          651
 LOCUS_STATUS_OLD: -1     -2     0.02   -2     0.02   LOCUS_STATUS: -1     
 -2     0.02   -2     0.02   
 Finished iterating through marker: -1     
 **********NEW MARKER: M1**************************
 LOCUS_STATUS(MARKER_COUNTER): -2     
 MM_LOCUS_ALLELE_COUNTS(INCLUDED_COUNTER,1):            8
 POPLN_FREQ:            1
 Finished iterating through marker: -2     
 **********NEW MARKER: M2**************************
 LOCUS_STATUS(MARKER_COUNTER): 0.02   
 MM_LOCUS_ALLELE_COUNTS(INCLUDED_COUNTER,1):            8
 GENOTYPE_ERROR:   2.0000000E-02
 #computed iterations:       523008computed accept every x:          522
 iterations:        19900burn_in:         9900accept_every_x:           10
 Number of unique alignments:            1
 POPLN_FREQ:            1
 checkA ORIGINAL_TOTAL_SAMPLES:          651
 LOCUS_STATUS_OLD: -1     -2     0.02   -2     0.02   LOCUS_STATUS: -1     
 -2     0.02   -2     0.02   
 Finished iterating through marker: 0.02   
 **********NEW MARKER: M3**************************
 LOCUS_STATUS(MARKER_COUNTER): -2     
 MM_LOCUS_ALLELE_COUNTS(INCLUDED_COUNTER,1):            5
 POPLN_FREQ:            1
 Finished iterating through marker: -2     
 **********NEW MARKER: M4**************************
 LOCUS_STATUS(MARKER_COUNTER): 0.02   
 MM_LOCUS_ALLELE_COUNTS(INCLUDED_COUNTER,1):            5
 GENOTYPE_ERROR:   2.0000000E-02
 #computed iterations:       298080computed accept every x:          297
 iterations:        29800burn_in:         9900accept_every_x:           19
 Number of unique alignments:            2
 POPLN_FREQ:            1
 checkA ORIGINAL_TOTAL_SAMPLES:          651
 LOCUS_STATUS_OLD: -1     -2     0.02   -2     0.02   LOCUS_STATUS: -1     
 -2     0.02   -2     0.02   
 Finished iterating through marker: 0.02   
 Total estimated run time:     0:02 (hrs:mins)
 Estimated times for each marker:
 
 RUN_TIMES(xx):    45.52048    
 M2                    < 1 minute      
 RUN_TIMES(xx):    53.31577    
 M4                    < 1 minute      
 **********NEW MARKER: AFF**************************
 LOCUS_STATUS(MARKER_COUNTER): -1     
 MM_LOCUS_ALLELE_COUNTS(INCLUDED_COUNTER,1):            8
 POPLN_FREQ:            1
 checkA ORIGINAL_TOTAL_SAMPLES:          651
 LOCUS_STATUS_OLD: -1     -2     0.02   -2     0.02   LOCUS_STATUS: -1     
 -2     0.02   -2     0.02   
 Finished iterating through marker: -1     
 **********NEW MARKER: M1**************************
 LOCUS_STATUS(MARKER_COUNTER): -2     
 MM_LOCUS_ALLELE_COUNTS(INCLUDED_COUNTER,1):            8
 POPLN_FREQ:            1
 Finished iterating through marker: -2     
 **********NEW MARKER: M2**************************
 LOCUS_STATUS(MARKER_COUNTER): 0.02   
 MM_LOCUS_ALLELE_COUNTS(INCLUDED_COUNTER,1):            8
 GENOTYPE_ERROR:   2.0000000E-02
 #computed iterations:       523008computed accept every x:          522
 iterations:      1001000burn_in:         1000accept_every_x:         1000
 iterations completed:       100000
 iterations completed:       200000
 iterations completed:       300000
 iterations completed:       400000
 iterations completed:       500000
 iterations completed:       600000
 iterations completed:       700000
 iterations completed:       800000
 iterations completed:       900000
 iterations completed:      1000000
 Number of unique alignments:           12
 RUN STATISTICS: 
 Parameter, # Times Proposed, # Times Accepted, # Times Actually Changed
 # Times Accepted when Actually Changed
 Part Change:       333870        8504      331093        5727
 Freq Change:       332542      166051      332542      166051
 n Change:       334588      167441      170754        3607
 Total:      1001000      341996      834389      175385
 Parameter, % Times Proposed, % Times Accepted out of total proposals, % Times A
 ctually Changed out of total proposals, % Times Accepted when Actually Changed
 Part Change:    33.35365       2.547099       99.16824       1.729725    
 Freq Change:    33.22098       49.93384       100.0000       49.93384    
 n Change:    33.42537       50.04393       51.03411       2.112396    
 % Total Accepted:    34.16544    % Total Changes Made:    83.35555    
 % Total Accepted when Change Made:    21.01957    
 POPLN_FREQ:            1
 checkA ORIGINAL_TOTAL_SAMPLES:          651
 LOCUS_STATUS_OLD: -1     -2     0.02   -2     0.02   LOCUS_STATUS: -1     
 -2     0.02   -2     0.02   
 Finished iterating through marker: 0.02   
 **********NEW MARKER: M3**************************
 LOCUS_STATUS(MARKER_COUNTER): -2     
 MM_LOCUS_ALLELE_COUNTS(INCLUDED_COUNTER,1):            5
 POPLN_FREQ:            1
 Finished iterating through marker: -2     
 **********NEW MARKER: M4**************************
 LOCUS_STATUS(MARKER_COUNTER): 0.02   
 MM_LOCUS_ALLELE_COUNTS(INCLUDED_COUNTER,1):            5
 GENOTYPE_ERROR:   2.0000000E-02
 #computed iterations:       298080computed accept every x:          297
 iterations:      1002000burn_in:         1000accept_every_x:         1001
 iterations completed:       100000
 iterations completed:       200000
 iterations completed:       300000
 iterations completed:       400000
 iterations completed:       500000
 iterations completed:       600000
 iterations completed:       700000
 iterations completed:       800000
 iterations completed:       900000
 iterations completed:      1000000
 number iterations completed:      1001001total number of iterations: 
 Number of unique alignments:           20
 RUN STATISTICS: 
 Parameter, # Times Proposed, # Times Accepted, # Times Actually Changed
 # Times Accepted when Actually Changed
 Part Change:       333814       26369      332896       25451
 Freq Change:       333292       94956      333292       94956
 n Change:       333895      167511      169555        3171
 Total:      1001001      288836      835743      123578
 Parameter, % Times Proposed, % Times Accepted out of total proposals, % Times A
 ctually Changed out of total proposals, % Times Accepted when Actually Changed
 Part Change:    33.34802       7.899309       99.72500       7.645331    
 Freq Change:    33.29587       28.49033       100.0000       28.49033    
 n Change:    33.35611       50.16877       50.78093       1.870190    
 % Total Accepted:    28.85472    % Total Changes Made:    83.49072    
 % Total Accepted when Change Made:    14.78660    
 POPLN_FREQ:            1
 checkA ORIGINAL_TOTAL_SAMPLES:          651
 LOCUS_STATUS_OLD: -1     -2     0.02   -2     0.02   LOCUS_STATUS: -1     
 -2     0.02   -2     0.02   
 Finished iterating through marker: 0.02   
 TRUE -- ORIGINAL_PED_GENOTYPES allocated
 TRUE -- PED_GENOTYPES allocated
 ***Run times: *****
 time (secs) for marker            1   55.47800    
 time (secs) for marker            2   52.67200    
 Total time for MicroMerge run (secs):    109.5000    
