# Supplementary material for: Merging microsatellite data: enhanced methodology and software to combine genotype data for linkage and association analysis
Source: BMC Bioinformatics. 2008 Jul 21;9:317. doi: 10.1186/1471-2105-9-317 (PMC2515855; doi:10.1186/1471-2105-9-317)
Supplement: Additional file 1 — MicroMerge v2 software for Windows. This file contains a copy of MicroMerge v2 software for Windows (Win2K+) on Intel. Versions of MicroMerge v2 developed for Linux and Macintosh systems, as well as current releases of MicroMerge can be found here: . [file 1471-2105-9-317-S1.zip › MicroMerge_v20_Windows/test_run_4/out4_summary.txt]

RUN PARAMETERS: 
 
 PEDIGREE_AND_LOCUS_FILES=
 t1-ped1.txt,t1-loc1.txt
 t1-ped2.txt,t1-loc2.txt
 INCLUSION_STATUS_FILE=t1-inclusion.txt
 MERGED_PEDIGREE_FILE_NAME=out4_pedigree.txt
 MERGED_LOCUS_FILE_NAME=out4_locus.txt
 MERGED_SUMMARY_FILE_NAME=out4_summary.txt
 MERGED_LOG_FILE_NAME=out4_log.txt
 POPULATION_FREQUENCIES=1,0
 SIMULATE_DATA_INSTRUCTIONS=1
 START_SEED=1904
 
RESULTS SUMMARY: 

Locus     Pr(A1)  Pr(A2)  Diff  AP-Pr(A1)  AP-Pr(A2)  LR stat  Chi-Square  LR Accept
M2         0.861    0.089    0.772    0.996    0.905      21.87      16.81   0
M4         0.530    0.372    0.158    0.927    0.907       7.84      11.35   1


DETAILED RESULTS FOR EACH MARKER: 

******** Marker:        M2 *******************


DATA SET ALLELE NAMES, FREQUENCIES, AND COUNTS:

Simulated Data set 1 =  400 Samples,   8 unique alleles

DS 1-B  D-Freq        Counts
7    0.4262500       341
8    0.0650000        52
9    0.1125000        90
9.5  0.0062500         5
10   0.1100000        88
11   0.1412500       113
12   0.0612500        49
13   0.0775000        62

DS 2-B  D-Freq        Counts
1    0.4786477       269
2    0.0818505        46
3    0.1405694        79
4    0.0017794         1
5    0.0569395        32
6    0.1370107        77
7    0.0854093        48
8    0.0177936        10

Total unique alleles:   16


TOP 10 ALIGNMENTS:

Alignment 1:
Posterior Probability =  0.861
Average Pair-wise Posterior Probability =    0.996
DS 1-B      DS 2-B      TH-Freq    Pair-Wise Posterior Probabilities
       7         1       0.4518058   1.000
       8         2       0.0703687   1.000
       9         3       0.1241930   1.000
     9.5         4       0.0039338   0.991
      10         5       0.0873194   1.000
      11         6       0.1399626   1.000
      12         7       0.0537017   0.979
      13         7       0.0475464   0.993
      13         8       0.0211687   1.000
 `
Alignment 2:
Posterior Probability =  0.089
Average Pair-wise Posterior Probability =    0.905
DS 1-B      DS 2-B      TH-Freq    Pair-Wise Posterior Probabilities
       7         1       0.4535449   1.000
       8         2       0.0704589   1.000
       9         3       0.1220037   1.000
     9.5         4       0.0040901   0.991
      10         5       0.0661001   1.000
      10         6       0.0325837   0.091
      11         6       0.1290397   1.000
      12         7       0.0535361   0.979
      13         7       0.0475874   0.993
      13         8       0.0210554   1.000
 `

OVERLAP MATRIX: 

  1   2   3   4   5   6   7   8 
  7  1.000     0.000     0.000     0.000     0.000     0.000     0.000     0.000    
  8  0.000     1.000     0.003     0.000     0.000     0.000     0.000     0.000    
  9  0.000     0.004     1.000     0.000     0.000     0.000     0.000     0.000    
9.5  0.000     0.000     0.009     0.991     0.002     0.000     0.000     0.000    
 10  0.000     0.000     0.000     0.010     1.000     0.091     0.000     0.000    
 11  0.000     0.000     0.000     0.000     0.000     1.000     0.000     0.000    
 12  0.000     0.000     0.000     0.000     0.000     0.024     0.979     0.000    
 13  0.000     0.000     0.000     0.000     0.000     0.000     0.993     1.000    
 

******** Marker:        M4 *******************


DATA SET ALLELE NAMES, FREQUENCIES, AND COUNTS:

Simulated Data set 1 =  400 Samples,   5 unique alleles

DS 1-B  D-Freq        Counts
13   0.4150000       332
14   0.5012500       401
15   0.0387500        31
17   0.0300000        24
19   0.0150000        12

DS 2-B  D-Freq        Counts
1    0.0034483         2
2    0.4344828       252
3    0.3982759       231
4    0.0724138        42
5    0.0034483         2
6    0.0844828        49
7    0.0034483         2

Total unique alleles:   12


TOP 10 ALIGNMENTS:

Alignment 1:
Posterior Probability =  0.530
Average Pair-wise Posterior Probability =    0.927
DS 1-B      DS 2-B      TH-Freq    Pair-Wise Posterior Probabilities
      13         1       0.0034404   1.000
      13         2       0.4237210   0.978
      14         3       0.4116791   0.978
      14         4       0.0747523   0.963
      14         5       0.0045404   0.566
      15         6       0.0409103   0.962
      17         6       0.0326690   0.971
      19         7       0.0082875   1.000
 `
Alignment 2:
Posterior Probability =  0.372
Average Pair-wise Posterior Probability =    0.907
DS 1-B      DS 2-B      TH-Freq    Pair-Wise Posterior Probabilities
      13         1       0.0034955   1.000
      13         2       0.4224360   0.978
      14         3       0.4147053   0.978
      14         4       0.0756415   0.963
      15         5       0.0040437   0.404
      15         6       0.0383943   0.962
      17         6       0.0333024   0.971
      19         7       0.0079813   1.000
 `

OVERLAP MATRIX: 

  1   2   3   4   5   6   7 
 13  1.000     0.978     0.000     0.000     0.000     0.000     0.000    
 14  0.000     0.031     0.978     0.963     0.566     0.021     0.000    
 15  0.000     0.000     0.024     0.014     0.404     0.962     0.000    
 17  0.000     0.000     0.022     0.029     0.016     0.971     0.001    
 19  0.000     0.000     0.000     0.000     0.015     0.065     1.000    
 
